# Supplementary material for: Diaqua­bis­(N,N-diethyl­nicotinamide-κN 1)bis­(4-formyl­benzoato-κO 1)zinc
Source: Acta Crystallogr Sect E Struct Rep Online. 2012 Jul 14;68(Pt 8):m1067–8. doi: 10.1107/S1600536812031200 (PMC3414129; doi:10.1107/S1600536812031200)
Supplement: Supplementary file 2 [file e-68-m1067-Isup2.hkl]

#
# h,k,l, Fc-squared, Fo-squared, sigma(Fo-squared) and status flag
#
data_I
_shelx_title ' ms5 in P -1'
_shelx_refln_list_code          4
_shelx_F_calc_maximum      173.87
_exptl_crystal_F_000       395.93
_reflns_d_resolution_high  0.7487
 
loop_
 _symmetry_equiv_pos_as_xyz
 'x, y, z'
 '-x, -y, -z'
 
_cell_length_a     7.1988
_cell_length_b     8.5347
_cell_length_c    15.9719
_cell_angle_alpha  85.435
_cell_angle_beta   78.010
_cell_angle_gamma  67.846
 
_shelx_F_squared_multiplier     1.000
 
loop_
 _refln_index_h
 _refln_index_k
 _refln_index_l
 _refln_F_squared_calc
 _refln_F_squared_meas
 _refln_F_squared_sigma
 _refln_observed_status
   1   0   0      285.45      295.97      2.66 o
   2   0   0      402.34      440.49      3.61 o
   3   0   0     1837.84     1898.34     13.63 o
   4   0   0     2510.30     2669.09     19.09 o
   5   0   0      716.62      728.76      8.48 o
   6   0   0        9.28        7.86      1.48 o
   7   0   0      476.29      490.48      7.83 o
   8   0   0       15.60       16.30      2.91 o
  -8   1   0      169.18      175.04      6.00 o
  -7   1   0       38.97       36.14      2.91 o
  -6   1   0      543.22      546.38      7.62 o
  -5   1   0      385.72      379.16      4.97 o
  -4   1   0     1128.39     1171.94      9.43 o
  -3   1   0      773.81      757.12      5.97 o
  -2   1   0        3.64        3.75      0.45 o
  -1   1   0    13342.43    13605.28     93.29 o
   0   1   0     1118.74     1123.26     29.17 o
   1   1   0     4810.33     4881.75     50.23 o
   2   1   0     1649.94     1670.34     15.25 o
   3   1   0     3807.06     3966.55     38.02 o
   4   1   0     2876.57     3006.09     35.44 o
   5   1   0      198.68      214.22      2.92 o
   6   1   0      181.71      199.00      4.06 o
   7   1   0      204.96      221.38      5.29 o
   8   1   0        3.25        5.03      2.28 o
   9   1   0       58.03       56.49      6.83 o
  -7   2   0     1190.58     1208.31     18.37 o
  -6   2   0        1.41        3.57      1.43 o
  -5   2   0      138.03      130.95      3.31 o
  -4   2   0       76.64       63.64      1.66 o
  -3   2   0      641.26      622.26      5.58 o
  -2   2   0     1059.72     1081.97      7.44 o
  -1   2   0      166.99      149.64      1.84 o
   0   2   0      296.86      268.13      3.82 o
   1   2   0       27.77       24.91      1.48 o
   2   2   0     1985.24     2015.91     21.85 o
   3   2   0      643.47      675.20      8.83 o
   4   2   0      647.35      684.26      7.29 o
   5   2   0      382.57      393.80      4.29 o
   6   2   0       59.01       67.15      2.28 o
   7   2   0      128.43       98.04      7.91 o
   8   2   0      164.38      190.52     18.16 o
   9   2   0        1.12       -0.08      2.61 o
  -7   3   0      149.84      153.47      6.47 o
  -6   3   0      463.66      462.60     17.51 o
  -5   3   0        3.84        4.51      1.22 o
  -4   3   0       21.72       16.98      1.50 o
  -3   3   0      114.00       91.36      2.00 o
  -2   3   0       13.76       14.30      0.97 o
  -1   3   0      544.33      513.87      3.97 o
   0   3   0     1567.29     1787.35     18.33 o
   1   3   0      247.11      287.75      4.60 o
   2   3   0      496.04      505.60      7.45 o
   3   3   0      811.31      797.59      8.58 o
   4   3   0        2.16        1.20      0.67 o
   5   3   0      198.27      211.30      3.67 o
   6   3   0        4.55       11.16      1.86 o
   7   3   0       81.82       85.16      4.40 o
   8   3   0       29.53       32.05      3.58 o
   9   3   0       24.89       23.08      3.62 o
  -6   4   0       50.56       46.22      5.38 o
  -5   4   0       23.34       24.58      2.27 o
  -4   4   0      172.12      160.49      3.37 o
  -3   4   0        3.41        2.33      0.95 o
  -2   4   0      305.85      289.22      3.97 o
  -1   4   0      249.30      294.36      4.99 o
   0   4   0      851.75      996.76     10.93 o
   1   4   0      209.62      197.57      3.26 o
   2   4   0      146.42      192.84      4.29 o
   3   4   0      156.61      137.22      3.31 o
   4   4   0        4.75       10.16      0.80 o
   5   4   0       37.34       36.98      1.58 o
   6   4   0      622.89      603.39     16.14 o
   7   4   0      108.15      100.25      9.47 o
   8   4   0       32.32       26.36      3.13 o
   9   4   0        3.87        3.75      2.61 o
  -6   5   0       83.58       77.55      4.16 o
  -5   5   0      230.22      220.22      7.21 o
  -4   5   0       11.63       10.72      1.65 o
  -3   5   0      168.75      170.57      4.23 o
  -2   5   0       96.50       97.84      2.46 o
  -1   5   0       15.13       24.49      2.33 o
   0   5   0      496.12      478.79      7.75 o
   1   5   0       16.94       17.71      1.71 o
   2   5   0      144.14      136.66      3.61 o
   3   5   0       10.22       30.10      2.73 o
   4   5   0        1.61        3.18      0.56 o
   5   5   0      401.34      405.00      5.80 o
   6   5   0      197.42      183.75      7.14 o
   7   5   0     1310.07     1196.22     28.56 o
   8   5   0       41.10       33.21      4.97 o
   9   5   0       25.63       23.70      3.35 o
  -5   6   0       12.74       12.94      3.46 o
  -4   6   0      596.83      567.62     10.28 o
  -3   6   0      440.32      449.77      9.38 o
  -2   6   0       82.58       84.83      3.90 o
  -1   6   0       36.37       41.70      3.45 o
   0   6   0      718.71      746.43     12.44 o
   1   6   0      549.45      559.76      7.66 o
   2   6   0      194.14      184.65      6.86 o
   3   6   0      494.79      486.71      8.97 o
   4   6   0      646.96      672.64     13.48 o
   5   6   0       56.35       59.73      1.82 o
   6   6   0      399.44      353.22     10.24 o
   7   6   0     1039.84      962.81     23.59 o
   8   6   0      341.65      323.11     12.42 o
   9   6   0       71.05       72.94      7.45 o
  -4   7   0      303.92      304.89      8.49 o
  -3   7   0      138.39      134.26      5.88 o
  -2   7   0       57.25       59.11      3.28 o
  -1   7   0     1950.13     1963.77     23.06 o
   0   7   0     1345.47     1367.06     20.73 o
   1   7   0       30.56       31.30      2.40 o
   2   7   0      178.92      176.06      3.33 o
   3   7   0     1048.25     1144.46     23.64 o
   4   7   0      654.60      651.87     12.97 o
   5   7   0      153.89      148.08      2.67 o
   6   7   0      552.28      541.31     13.35 o
   7   7   0       92.83       88.15      5.28 o
   8   7   0       16.43       17.69      3.72 o
  -3   8   0       56.82       62.39      6.36 o
  -2   8   0       81.88       80.71      6.29 o
  -1   8   0      888.46      898.09     14.44 o
   0   8   0     1440.43     1387.18     29.57 o
   1   8   0      323.77      343.08      7.88 o
   2   8   0      220.13      240.90      5.80 o
   3   8   0      546.56      571.46     15.29 o
   4   8   0      388.10      418.44     13.97 o
   5   8   0      343.21      332.40      9.04 o
   6   8   0      141.38      132.22      4.97 o
   7   8   0        1.08        1.86      2.17 o
   8   8   0      106.08      105.22      6.52 o
  -2   9   0       22.28       19.28      6.50 o
  -1   9   0      236.90      211.03     17.54 o
   0   9   0      295.42      314.10     10.18 o
   1   9   0      251.26      253.78      8.85 o
   2   9   0       70.76       67.45      4.03 o
   3   9   0      895.12      913.73     14.63 o
   4   9   0      249.18      252.29      9.98 o
   5   9   0       13.10        4.03      5.90 o
   6   9   0        4.40        2.79      1.55 o
   7   9   0       64.87       68.91      4.35 o
   8   9   0       14.38       16.45      3.41 o
  -1  10   0       22.19       25.14      5.28 o
   0  10   0       36.05       33.83      9.78 o
   1  10   0       34.87       35.64      4.24 o
   2  10   0      437.28      441.92     11.20 o
   3  10   0       54.79       48.86      5.43 o
   4  10   0       59.54       62.04     11.02 o
   5  10   0       32.14       13.66      7.45 o
   7  10   0       25.05       31.66      3.10 o
   2  11   0      139.06      135.03     15.67 o
   3  11   0       17.82       28.50      3.24 o
   4  11   0       17.70       20.87      6.21 o
  -4 -11   1       85.41       84.62     21.11 o
  -3 -11   1      375.78      395.82     10.33 o
  -2 -11   1       55.52       47.80     12.88 o
  -4 -10   1       71.98       72.08     15.67 o
  -3 -10   1      217.12      206.47      7.29 o
  -2 -10   1      467.47      483.00     23.74 o
  -1 -10   1      176.80      179.05      7.44 o
   0 -10   1      302.07      265.49      9.94 o
   1 -10   1      427.36      389.22     15.21 o
  -7  -9   1      303.35      311.32      9.62 o
  -6  -9   1      168.97      171.02      5.59 o
  -5  -9   1        1.12        2.22      3.72 o
  -4  -9   1      563.51      586.63     20.80 o
  -3  -9   1      432.16      473.84      9.01 o
  -2  -9   1       96.98       97.20     16.14 o
  -1  -9   1      204.21      210.31      7.62 o
   0  -9   1      920.15      869.30     19.13 o
   1  -9   1      562.34      546.69     14.95 o
   2  -9   1        3.47        4.99      2.58 o
  -8  -8   1       22.72       17.69      3.72 o
  -7  -8   1      572.09      565.21     15.21 o
  -6  -8   1      493.93      464.96     11.79 o
  -5  -8   1       87.36       92.14      4.97 o
  -4  -8   1      155.55      187.88      8.00 o
  -3  -8   1       93.49       80.94      2.14 o
  -2  -8   1        5.15        3.57      1.57 o
  -1  -8   1      586.84      600.03     11.32 o
   0  -8   1      866.29      869.81     15.35 o
   1  -8   1       24.44       33.59      2.89 o
   2  -8   1      106.49      114.22      4.99 o
   3  -8   1      111.59       92.82      7.79 o
  -8  -7   1       47.86       42.52      5.28 o
  -7  -7   1      363.74      329.32     10.86 o
  -6  -7   1      247.90      246.13      8.07 o
  -5  -7   1      265.31      264.05      7.88 o
  -4  -7   1       40.59       36.88      2.92 o
  -3  -7   1      249.18      239.33      6.37 o
  -2  -7   1      252.22      239.36      4.07 o
  -1  -7   1      366.79      358.44     13.62 o
   0  -7   1       71.39       72.69      4.38 o
   1  -7   1      219.29      231.93      5.28 o
   2  -7   1       93.40       88.76      3.83 o
   3  -7   1       99.61       86.62      6.18 o
   4  -7   1        2.56        2.93      2.69 o
  -9  -6   1       19.17       18.62      4.97 o
  -8  -6   1      294.09      264.14     11.17 o
  -7  -6   1      141.57      133.47      6.83 o
  -6  -6   1      188.05      187.16      7.14 o
  -5  -6   1       97.74       91.47      3.72 o
  -4  -6   1       19.95       27.68      2.30 o
  -3  -6   1      424.57      418.37      8.21 o
  -2  -6   1      101.83      100.12      2.53 o
  -1  -6   1      309.27      291.47      5.51 o
   0  -6   1      867.83      868.89     17.82 o
   1  -6   1       20.11       20.29      1.86 o
   2  -6   1      143.38      138.69      4.10 o
   3  -6   1        6.56        4.09      1.13 o
   4  -6   1      353.20      338.66      5.96 o
   5  -6   1        2.47        3.51      2.21 o
  -9  -5   1        1.08        1.66      2.46 o
  -8  -5   1        2.87        0.00      3.10 o
  -7  -5   1      359.24      358.49     12.42 o
  -6  -5   1      262.05      272.83      9.31 o
  -5  -5   1       26.32       26.48      1.61 o
  -4  -5   1        4.54        3.59      0.68 o
  -3  -5   1       79.74       62.68      2.67 o
  -2  -5   1     1189.67     1245.47     17.56 o
  -1  -5   1        3.11        2.09      0.62 o
   0  -5   1      357.70      435.13      6.45 o
   1  -5   1       47.95       49.80      2.40 o
   2  -5   1       36.80       37.69      1.70 o
   3  -5   1       96.98       99.44      2.61 o
   4  -5   1       52.72       47.13      2.22 o
   5  -5   1      125.08      123.02      4.20 o
   6  -5   1      100.21       95.66      6.60 o
  -9  -4   1       49.68       47.04      4.40 o
  -8  -4   1       13.18       19.07      3.57 o
  -7  -4   1      162.00      139.11      5.43 o
  -6  -4   1      437.79      463.09     13.66 o
  -5  -4   1      247.52      256.33      9.52 o
  -4  -4   1      158.57      164.81      2.92 o
  -3  -4   1     1471.37     1595.70     19.24 o
  -2  -4   1      116.35       89.98      3.58 o
  -1  -4   1       19.65       29.77      0.96 o
   0  -4   1      563.64      576.94      6.66 o
   1  -4   1      938.25      907.16     10.28 o
   2  -4   1      131.44      133.74      2.28 o
   3  -4   1       25.32       20.15      1.30 o
   4  -4   1       43.33       47.89      2.81 o
   5  -4   1      169.86      161.31      4.47 o
   6  -4   1      241.56      245.91      6.27 o
  -9  -3   1      103.25      103.35      6.67 o
  -8  -3   1        8.01        0.93      3.10 o
  -7  -3   1      116.85      135.56      8.54 o
  -6  -3   1      149.81      155.57      5.12 o
  -5  -3   1       43.56       49.18      2.01 o
  -4  -3   1     2601.71     2804.28     34.12 o
  -3  -3   1     1063.82     1112.89     11.73 o
  -2  -3   1     1021.50      988.80     27.56 o
  -1  -3   1       96.13       98.13      3.40 o
   0  -3   1     7023.20     7418.29     90.47 o
   1  -3   1     5871.35     6320.08     41.61 o
   2  -3   1      127.51      145.51      2.38 o
   3  -3   1      184.92      172.35      2.52 o
   4  -3   1     1111.85     1092.47      9.92 o
   5  -3   1      146.35      150.40      3.51 o
   6  -3   1      143.20      140.88      4.60 o
   7  -3   1      369.55      381.09     11.33 o
  -9  -2   1       81.84       81.49      5.79 o
  -8  -2   1      117.91      128.20      7.45 o
  -7  -2   1      135.69      139.36      5.66 o
  -6  -2   1      124.83      126.68      4.21 o
  -5  -2   1     1413.14     1504.41     13.59 o
  -4  -2   1     1341.80     1427.22     22.00 o
  -3  -2   1     1430.87     1396.26     44.81 o
  -2  -2   1      102.09      110.21      5.02 o
  -1  -2   1     2804.38     2958.74     42.46 o
   0  -2   1    30231.52    30176.75    275.18 o
   1  -2   1       55.17       40.32      1.02 o
   2  -2   1     1336.65     1416.18     10.03 o
   3  -2   1     2324.31     2396.12     15.98 o
   4  -2   1     1335.15     1354.93     13.87 o
   5  -2   1       81.94       86.49      2.49 o
   6  -2   1        9.68       10.10      1.54 o
   7  -2   1      448.34      439.64      8.65 o
   8  -2   1      107.24      110.61      6.05 o
  -8  -1   1      128.53      112.03      4.08 o
  -7  -1   1      348.95      338.85      6.82 o
  -6  -1   1      802.00      751.75     10.01 o
  -5  -1   1        6.55        6.94      0.97 o
  -4  -1   1      303.35      318.13      3.77 o
  -3  -1   1     1147.87     1154.74     10.22 o
  -2  -1   1     2777.67     2842.66     43.12 o
  -1  -1   1    11785.54    12141.43    136.89 o
   0  -1   1      233.88      255.39      2.88 o
   1  -1   1     1437.21     1497.30     10.91 o
   2  -1   1     1117.12     1120.25      7.65 o
   3  -1   1     1659.71     1749.23     12.44 o
   4  -1   1     2779.46     2872.60     26.61 o
   5  -1   1      257.63      255.05      4.21 o
   6  -1   1       37.63       42.09      2.51 o
   7  -1   1       25.36       18.30      2.48 o
   8  -1   1       54.06       65.63      3.97 o
  -8   0   1      128.46      115.76      5.29 o
  -7   0   1     1684.08     1647.64     21.18 o
  -6   0   1       29.12       31.00      3.07 o
  -5   0   1      108.47      103.34      2.74 o
  -4   0   1      228.99      199.74      2.67 o
  -3   0   1     1666.59     1654.06     12.07 o
  -2   0   1      300.92      309.32      3.20 o
  -1   0   1      573.60      582.51      4.94 o
   0   0   1     4344.52        0.25      0.31 o
   1   0   1     2276.03     2371.72     16.33 o
   2   0   1      311.22      280.58      2.38 o
   3   0   1      351.43      363.68      3.00 o
   4   0   1      897.19      885.07      6.86 o
   5   0   1      367.29      379.01      4.94 o
   6   0   1      199.74      213.29      4.46 o
   7   0   1        7.76        3.95      1.62 o
   8   0   1       68.28       70.85     10.86 o
  -8   1   1      142.03      139.01      5.12 o
  -7   1   1        2.80        2.61      1.85 o
  -6   1   1     1037.37     1056.02     13.57 o
  -5   1   1      105.31       93.90      2.51 o
  -4   1   1      412.34      371.57      4.03 o
  -3   1   1      428.67      400.90      3.87 o
  -2   1   1        1.98        1.84      0.42 o
  -1   1   1      629.32      660.12      5.08 o
   0   1   1       34.92       47.86      0.79 o
   1   1   1      529.06      554.58      4.81 o
   2   1   1       22.42       18.24      1.39 o
   3   1   1     1144.86     1118.02     10.96 o
   4   1   1        2.52       10.84      0.94 o
   5   1   1      293.18      302.96      3.27 o
   6   1   1        2.64        1.45      1.25 o
   7   1   1      170.61      173.54      4.67 o
   8   1   1       52.14       47.78      5.19 o
   9   1   1        5.36        3.93      2.17 o
  -7   2   1      228.31      238.25      6.41 o
  -6   2   1       93.40       93.10      3.55 o
  -5   2   1       53.12       51.86      2.32 o
  -4   2   1       55.01       42.56      1.78 o
  -3   2   1      740.57      746.38      6.48 o
  -2   2   1     2358.29     2364.47     16.03 o
  -1   2   1     1263.97     1409.36     11.17 o
   0   2   1     4334.82     4745.33     49.28 o
   1   2   1     1661.39     1687.60     23.14 o
   2   2   1        7.30        5.34      0.46 o
   3   2   1        1.96        8.94      0.65 o
   4   2   1      314.12      264.94      3.40 o
   5   2   1        2.01        2.37      0.66 o
   6   2   1      139.56      135.11      3.06 o
   7   2   1      375.08      360.93      8.93 o
   8   2   1      135.21      132.71      5.96 o
   9   2   1        2.93        2.93      2.91 o
  -7   3   1      137.53      148.04      9.62 o
  -6   3   1       95.28       95.90      6.81 o
  -5   3   1      125.74      118.99      3.02 o
  -4   3   1      237.14      251.04      3.70 o
  -3   3   1      196.94      200.36      2.97 o
  -2   3   1      556.32      554.84      5.23 o
  -1   3   1      105.63      157.76      2.29 o
   0   3   1     1431.28     1498.09     15.64 o
   1   3   1      336.90      399.46      6.09 o
   2   3   1      355.73      354.79      5.07 o
   3   3   1        9.73       22.97      0.86 o
   4   3   1       19.14       11.96      0.71 o
   5   3   1      598.84      610.94      7.63 o
   6   3   1       54.33       46.63      2.91 o
   7   3   1      698.03      637.15     18.00 o
   8   3   1      154.64      153.49      6.10 o
   9   3   1       54.71       52.81      4.68 o
  -6   4   1       48.40       46.15      3.30 o
  -5   4   1       23.33       26.44      3.18 o
  -4   4   1      457.74      467.20      6.27 o
  -3   4   1      735.02      730.32      8.05 o
  -2   4   1       73.35       83.46      2.31 o
  -1   4   1     1564.66     1629.30     12.31 o
   0   4   1     1406.29     1494.60     15.57 o
   1   4   1        1.76        2.66      0.57 o
   2   4   1        7.53        3.71      1.16 o
   3   4   1     1021.53     1052.77     14.05 o
   4   4   1      877.99      928.80      9.14 o
   5   4   1       37.29       41.79      1.43 o
   6   4   1      968.35      892.04     21.73 o
   7   4   1      593.22      550.80     10.65 o
   8   4   1       26.05       26.74      3.05 o
   9   4   1      104.36      119.69      5.88 o
  -6   5   1        3.91        4.03      2.42 o
  -5   5   1      313.28      318.18     11.92 o
  -4   5   1      247.55      253.65      5.04 o
  -3   5   1       56.06       57.94      2.48 o
  -2   5   1      128.59      136.50      2.94 o
  -1   5   1      982.56     1035.92     12.80 o
   0   5   1     3032.82     3113.34     33.33 o
   1   5   1     1120.13     1199.97     13.62 o
   2   5   1       18.19       16.41      1.95 o
   3   5   1      372.64      357.31      6.63 o
   4   5   1      545.03      568.53      6.09 o
   5   5   1      107.13      100.37      2.68 o
   6   5   1     1445.09     1378.11     30.11 o
   7   5   1      125.90      125.40      6.83 o
   8   5   1        4.91        7.45      3.41 o
   9   5   1      235.41      234.76      7.60 o
  -5   6   1       39.13       35.04      2.73 o
  -4   6   1      259.57      265.01      4.86 o
  -3   6   1      194.80      201.67      4.07 o
  -2   6   1       19.54       20.89      2.28 o
  -1   6   1      792.17      788.32     10.75 o
   0   6   1     1205.46     1263.09     18.74 o
   1   6   1      564.82      577.25      7.88 o
   2   6   1      233.83      251.94      3.94 o
   3   6   1     1691.47     1777.63     27.16 o
   4   6   1      979.54      996.34     14.68 o
   5   6   1      294.16      285.10      4.42 o
   6   6   1      247.73      239.93      7.76 o
   7   6   1      334.08      339.25     11.17 o
   8   6   1      771.90      778.75     21.42 o
   9   6   1       32.00       31.66      5.28 o
  -4   7   1      130.98      125.97      5.70 o
  -3   7   1       43.21       47.64      5.08 o
  -2   7   1      266.00      271.95      6.67 o
  -1   7   1      679.53      694.50     10.53 o
   0   7   1       82.63       82.98      3.94 o
   1   7   1       84.44       87.08      4.35 o
   2   7   1      467.81      485.01      6.76 o
   3   7   1     1411.21     1428.19     28.11 o
   4   7   1      554.35      556.98     13.65 o
   5   7   1        7.92       10.62      1.05 o
   6   7   1      128.23      125.71      5.28 o
   7   7   1       18.93       22.66      3.10 o
   8   7   1       28.28       32.90      4.66 o
   9   7   1       68.97       64.56      6.83 o
  -3   8   1       31.55       30.95      3.66 o
  -2   8   1      124.86      136.22      4.64 o
  -1   8   1        2.95        4.10      2.05 o
   0   8   1      317.55      340.22     12.30 o
   1   8   1      192.98      195.21      5.60 o
   2   8   1      228.73      229.19      6.10 o
   3   8   1      103.30      111.91      2.43 o
   4   8   1       73.49       76.04      5.43 o
   5   8   1      684.91      683.78     21.11 o
   6   8   1        3.91        6.52      1.86 o
   7   8   1       30.90       27.93      3.41 o
   8   8   1       36.29       33.52      4.35 o
  -2   9   1        5.71        1.60      2.03 o
  -1   9   1        4.18        1.81      2.11 o
   0   9   1       44.39       44.03      4.69 o
   1   9   1      106.40      120.08      5.93 o
   2   9   1      152.86      148.00      5.63 o
   3   9   1       19.63       17.11      1.89 o
   4   9   1      231.18      249.41      9.77 o
   5   9   1        1.57        5.28      5.90 o
   6   9   1      147.04      123.53      4.03 o
   7   9   1      247.69      240.55      7.76 o
   8   9   1        1.08        0.00      2.17 o
   0  10   1       15.16       13.13      3.68 o
   1  10   1       88.13       85.88      5.41 o
   2  10   1       10.26       16.66      6.67 o
   3  10   1       81.78       82.16      4.10 o
   4  10   1       55.18       59.74      2.96 o
   7  10   1      109.25       99.63      4.66 o
   2  11   1      188.36      219.67      8.13 o
   3  11   1       54.65       69.49      4.35 o
   4  11   1        2.52        3.60      1.81 o
  -4 -11   2      305.69      306.35      9.00 o
  -3 -11   2      167.89      186.69      8.38 o
  -2 -11   2       41.84       35.69      4.35 o
  -6 -10   2      102.57      100.56      4.35 o
  -5 -10   2      274.55      275.93     18.31 o
  -4 -10   2       11.30        9.79      1.81 o
  -3 -10   2       30.41       25.26      3.26 o
  -2 -10   2      121.85      116.02     25.61 o
  -1 -10   2      174.40      177.42      7.41 o
   0 -10   2      118.11      124.94     12.42 o
  -7  -9   2      413.77      402.26     11.79 o
  -6  -9   2      159.72      170.71      6.21 o
  -5  -9   2       17.26       22.03      3.54 o
  -4  -9   2       51.68       46.14      4.05 o
  -3  -9   2      158.77      164.47      5.15 o
  -2  -9   2      256.22      263.57      7.74 o
  -1  -9   2       11.93       20.18      3.16 o
   0  -9   2       23.53       27.84      8.69 o
   1  -9   2        3.24       -2.07      3.10 o
   2  -9   2      109.15      101.79      5.17 o
  -8  -8   2       78.31       82.25      6.21 o
  -7  -8   2      137.17      125.71      6.52 o
  -6  -8   2      436.80      427.71     11.48 o
  -5  -8   2      239.19      241.44      5.30 o
  -4  -8   2        2.09        3.79      2.04 o
  -3  -8   2      108.71      113.98      2.56 o
  -2  -8   2       53.83       53.27      7.05 o
  -1  -8   2      391.51      373.96      9.96 o
   0  -8   2       63.76       57.51      6.71 o
   1  -8   2       96.70      107.67      5.19 o
   2  -8   2        8.24        6.36      2.29 o
   3  -8   2        4.88        1.88      2.08 o
  -8  -7   2        9.05        7.76      3.10 o
  -7  -7   2       73.53       87.22      5.59 o
  -6  -7   2      479.12      481.10     13.04 o
  -5  -7   2      109.76      110.28      4.21 o
  -4  -7   2       42.83       45.91      3.60 o
  -3  -7   2      506.74      501.71      9.95 o
  -2  -7   2      620.36      638.34      7.67 o
  -1  -7   2      262.56      278.85      6.53 o
   0  -7   2        1.37       -0.15      1.48 o
   1  -7   2      180.09      166.98      4.48 o
   2  -7   2      360.64      358.08      7.12 o
   3  -7   2        3.09        4.78      2.37 o
   4  -7   2       17.48        9.83      6.71 o
  -8  -6   2      217.53      250.48     11.17 o
  -7  -6   2       66.26       58.66      5.28 o
  -6  -6   2      271.17      274.69      9.31 o
  -5  -6   2       16.89       16.39      1.59 o
  -4  -6   2      233.17      230.09      3.51 o
  -3  -6   2     1050.31     1121.50     19.04 o
  -2  -6   2      549.30      528.30      6.21 o
  -1  -6   2       10.61       10.11      1.10 o
   0  -6   2        3.03        1.24      3.00 o
   1  -6   2     1106.20     1134.57     14.25 o
   2  -6   2        2.62        4.10      1.63 o
   3  -6   2       25.20       22.88      2.39 o
   4  -6   2       89.71       84.20      3.52 o
   5  -6   2      102.42      109.48      4.65 o
  -9  -5   2       23.11       26.25      3.58 o
  -8  -5   2        2.13        2.17      3.41 o
  -7  -5   2      400.19      406.29     13.66 o
  -6  -5   2        8.86       10.19      2.16 o
  -5  -5   2      179.01      182.13      4.32 o
  -4  -5   2      404.81      428.02      5.64 o
  -3  -5   2       13.76       11.65      1.59 o
  -2  -5   2      412.71      425.45      7.89 o
  -1  -5   2      737.03      720.34      7.57 o
   0  -5   2     2900.82     2997.12     31.32 o
   1  -5   2       69.47       84.87      2.83 o
   2  -5   2       33.68       28.93      1.59 o
   3  -5   2       77.91       86.99      2.74 o
   4  -5   2      648.07      638.79      8.07 o
   5  -5   2      108.20      100.63      3.68 o
   6  -5   2        8.84        5.94      1.84 o
  -9  -4   2       67.29       64.86      7.29 o
  -8  -4   2        5.23        5.33      2.38 o
  -7  -4   2       35.31       35.56      2.98 o
  -6  -4   2       99.83      104.91      5.05 o
  -5  -4   2      337.19      337.92     10.34 o
  -4  -4   2      361.13      390.53      5.40 o
  -3  -4   2      241.14      224.97      3.28 o
  -2  -4   2       65.30       57.48      3.10 o
  -1  -4   2     1708.14     1772.71     16.68 o
   0  -4   2     2194.60     2375.91     20.88 o
   1  -4   2       96.74       87.58      1.95 o
   2  -4   2      641.39      655.72      6.94 o
   3  -4   2      932.87      908.47      8.54 o
   4  -4   2      124.22      136.23      3.17 o
   5  -4   2      128.40      128.12      4.70 o
   6  -4   2      221.11      221.98      5.90 o
   7  -4   2       57.13       47.93      4.50 o
  -9  -3   2       44.14       43.48      4.55 o
  -8  -3   2       25.87       25.07      3.35 o
  -7  -3   2      209.42      200.79      6.41 o
  -6  -3   2      335.26      331.52      6.64 o
  -5  -3   2       32.05       32.05      1.72 o
  -4  -3   2       16.54       11.74      1.53 o
  -3  -3   2     2801.63     2948.40     29.35 o
  -2  -3   2       41.09       32.30      1.03 o
  -1  -3   2      226.37      238.36      3.13 o
   0  -3   2     3631.05     3756.32     35.32 o
   1  -3   2     2799.68     2935.25     20.23 o
   2  -3   2       85.43       75.18      1.61 o
   3  -3   2      105.35      123.63      2.36 o
   4  -3   2     1478.08     1497.03     14.61 o
   5  -3   2      202.57      200.40      4.26 o
   6  -3   2       78.30       77.35      3.75 o
   7  -3   2        1.37       -0.16      2.19 o
  -8  -2   2      364.55      352.52     12.57 o
  -7  -2   2      340.59      328.10      8.79 o
  -6  -2   2        9.09        9.36      2.18 o
  -5  -2   2      178.92      178.71      3.00 o
  -4  -2   2     1043.17     1055.94     12.69 o
  -3  -2   2      729.02      704.36     10.85 o
  -2  -2   2      109.32      101.66      1.93 o
  -1  -2   2      264.64      277.50      3.43 o
   0  -2   2        2.05        0.77      0.66 o
   1  -2   2     4852.28     4790.91     34.53 o
   2  -2   2      378.36      409.62      3.81 o
   3  -2   2     1072.69     1078.12      7.83 o
   4  -2   2      817.08      789.52      6.92 o
   5  -2   2       48.21       55.68      2.64 o
   6  -2   2        1.53        1.29      1.28 o
   7  -2   2      177.14      181.45      9.92 o
   8  -2   2      194.44      208.78      7.67 o
  -8  -1   2      109.32      104.36      4.01 o
  -7  -1   2      138.65      139.64      4.23 o
  -6  -1   2      801.71      790.76     10.52 o
  -5  -1   2       28.03       24.69      1.42 o
  -4  -1   2      208.02      181.36      2.57 o
  -3  -1   2     1272.47     1337.99     11.84 o
  -2  -1   2     3094.90     3329.41     27.31 o
  -1  -1   2        2.08        5.08      1.74 o
   0  -1   2       28.72       24.80      1.64 o
   1  -1   2      161.75      174.23      1.74 o
   2  -1   2      769.32      778.05      5.98 o
   3  -1   2      384.79      346.26      3.32 o
   4  -1   2      316.54      278.57      3.11 o
   5  -1   2     1408.78     1456.77     12.43 o
   6  -1   2       43.89       43.71      2.49 o
   7  -1   2        4.08        3.75      1.73 o
   8  -1   2      273.69      267.12      7.21 o
  -8   0   2       17.17       20.13      4.03 o
  -7   0   2      684.79      688.28     11.33 o
  -6   0   2     1025.05     1017.50     15.46 o
  -5   0   2        8.03        6.69      1.20 o
  -4   0   2       73.56       71.33      1.55 o
  -3   0   2     1323.35     1321.99      9.95 o
  -2   0   2     1943.67     1982.17     13.99 o
  -1   0   2      134.58      123.28      1.58 o
   0   0   2        9.40       11.90      0.70 o
   1   0   2     2150.93     2231.75     16.40 o
   2   0   2       13.68       12.53      0.45 o
   3   0   2        4.82       14.29      0.64 o
   4   0   2      809.80      748.34      5.96 o
   5   0   2      158.34      162.29      2.78 o
   6   0   2      266.35      273.33      6.14 o
   7   0   2      355.48      355.27      7.81 o
   8   0   2       22.28       20.37      2.91 o
  -8   1   2        5.72        4.80      2.21 o
  -7   1   2      198.06      207.24      5.72 o
  -6   1   2       94.41       96.87      3.49 o
  -5   1   2      554.96      549.54      6.48 o
  -4   1   2      649.65      651.38      6.41 o
  -3   1   2     1112.59     1096.81      8.69 o
  -2   1   2      476.70      481.03      4.01 o
  -1   1   2     3457.14     3645.22     23.62 o
   0   1   2     5629.54     5648.34     45.73 o
   1   1   2     1431.27     1422.38     16.41 o
   2   1   2     1142.39     1218.69     11.51 o
   3   1   2        2.37        1.58      0.81 o
   4   1   2        6.48       18.37      1.23 o
   5   1   2      235.57      229.92      3.89 o
   6   1   2      450.38      430.65      6.37 o
   7   1   2      510.71      511.39     13.58 o
   8   1   2       63.64       63.27      3.25 o
   9   1   2        1.00        1.66      1.91 o
  -7   2   2       12.20       10.11      2.24 o
  -6   2   2      223.13      232.35      5.73 o
  -5   2   2      120.29      130.75      3.27 o
  -4   2   2      194.06      197.45      4.12 o
  -3   2   2     1316.54     1327.82     10.49 o
  -2   2   2        6.23       13.72      0.74 o
  -1   2   2     3023.71     3228.90     22.55 o
   0   2   2      285.47      246.97      2.81 o
   1   2   2       45.87       40.48      1.03 o
   2   2   2       39.98       51.50      1.88 o
   3   2   2      337.93      348.21      8.04 o
   4   2   2     1268.20     1415.32     16.33 o
   5   2   2       23.25       34.22      1.07 o
   6   2   2      375.41      336.84      5.55 o
   7   2   2      479.99      473.47      8.68 o
   8   2   2        7.06       10.52      2.68 o
   9   2   2      127.52      136.69      6.71 o
  -7   3   2      182.97      200.51     10.55 o
  -6   3   2        1.81       -0.12      1.79 o
  -5   3   2      212.63      215.43      4.27 o
  -4   3   2      109.92      110.34      2.48 o
  -3   3   2       61.88       53.46      1.72 o
  -2   3   2      691.75      761.89      6.85 o
  -1   3   2      314.63      324.23      3.72 o
   0   3   2     1249.99     1302.66     17.30 o
   1   3   2     2049.76     2128.06     18.74 o
   2   3   2       61.47       75.26      2.96 o
   3   3   2      638.83      691.91      6.78 o
   4   3   2      717.84      749.65      7.91 o
   5   3   2       58.25       51.54      2.10 o
   6   3   2      413.07      399.71     11.17 o
   7   3   2        2.09        3.21      1.94 o
   8   3   2      422.86      449.27     17.54 o
   9   3   2      136.49      147.29      6.63 o
  -6   4   2       43.00       48.67      6.09 o
  -5   4   2        1.50        2.05      1.60 o
  -4   4   2      421.47      431.38      6.01 o
  -3   4   2       86.21       95.12      2.55 o
  -2   4   2       34.24       41.18      2.13 o
  -1   4   2     1911.59     1984.84     14.83 o
   0   4   2     1935.16     2081.85     24.53 o
   1   4   2      241.38      312.41      4.11 o
   2   4   2        3.50        8.34      1.34 o
   3   4   2     2822.42     2982.66     50.41 o
   4   4   2      894.90      917.58      9.63 o
   5   4   2      696.15      682.44      8.66 o
   6   4   2      384.22      346.39     11.17 o
   7   4   2      491.48      487.02      9.68 o
   8   4   2      200.93      188.62      6.98 o
   9   4   2       45.02       44.38      4.10 o
  -6   5   2       74.44       74.34      5.52 o
  -5   5   2        1.15       -0.71      1.62 o
  -4   5   2       92.61       90.04      3.20 o
  -3   5   2      124.44      119.00      3.27 o
  -2   5   2      135.59      144.32      2.89 o
  -1   5   2      315.59      325.49      5.60 o
   0   5   2      369.42      344.02      8.24 o
   1   5   2     1223.76     1333.75     14.14 o
   2   5   2      420.01      400.38      8.49 o
   3   5   2      510.63      482.10     13.77 o
   4   5   2      424.22      429.26      5.15 o
   5   5   2        4.03        5.53      0.94 o
   6   5   2     1185.49     1176.05     26.38 o
   7   5   2       44.02       47.49      4.97 o
   8   5   2       25.73       29.49      4.66 o
   9   5   2       38.23       42.37      3.88 o
  -5   6   2      117.81      106.74      6.90 o
  -4   6   2      132.34      132.00      3.90 o
  -3   6   2      295.62      299.30      5.18 o
  -2   6   2      141.63      141.38      3.72 o
  -1   6   2      472.24      465.82      7.48 o
   0   6   2     1830.28     1818.06     25.45 o
   1   6   2     1022.58     1015.66     12.48 o
   2   6   2      296.97      325.55      5.42 o
   3   6   2      126.90      133.17      4.75 o
   4   6   2      641.45      684.09     18.93 o
   5   6   2      826.50      822.00     21.72 o
   6   6   2      201.01      191.51      6.83 o
   7   6   2      677.28      676.95     18.00 o
   8   6   2      256.90      238.06     10.24 o
   9   6   2        6.28        2.48      3.41 o
  -4   7   2      116.43      109.95      8.14 o
  -3   7   2      253.75      242.12      7.15 o
  -2   7   2       43.03       47.80      5.56 o
  -1   7   2      767.29      758.32     11.08 o
   0   7   2       19.06       19.16      2.36 o
   1   7   2      173.83      190.86      5.17 o
   2   7   2      385.45      389.66      5.91 o
   3   7   2      240.74      225.12     10.40 o
   4   7   2     1531.38     1565.63     48.73 o
   5   7   2        3.53        2.14      0.80 o
   6   7   2      154.45      145.88      5.59 o
   7   7   2      136.96      125.71      5.90 o
   8   7   2      220.74      197.09      8.69 o
   9   7   2        4.48        4.35      3.41 o
  -3   8   2       55.24       65.72      5.69 o
  -2   8   2      201.67      193.76      7.45 o
  -1   8   2       31.54       33.02      5.59 o
   0   8   2      447.03      449.67     12.05 o
   1   8   2       87.27      101.35      4.28 o
   2   8   2       52.52       47.74      2.81 o
   3   8   2      277.55      287.28      4.57 o
   4   8   2        5.93        6.77      2.47 o
   5   8   2      347.71      323.96     10.14 o
   6   8   2      612.53      586.94     13.35 o
   7   8   2       63.02       66.42      4.35 o
   8   8   2       23.84       19.86      3.41 o
  -2   9   2        9.17        8.46      2.83 o
  -1   9   2      126.95      142.82      5.79 o
   0   9   2       56.91       57.75     11.17 o
   1   9   2      110.76      101.15      5.35 o
   2   9   2       99.15      105.27      4.86 o
   3   9   2      117.91      115.71      3.93 o
   4   9   2       41.25       43.81      6.21 o
   5   9   2       55.47       43.45      7.76 o
   6   9   2      216.50      199.58      5.59 o
   7   9   2      199.89      195.54      6.83 o
   8   9   2        0.91       -1.24      2.17 o
   0  10   2      140.33      135.45     14.12 o
   1  10   2      118.91      121.19     11.02 o
   2  10   2        2.80        0.90      2.08 o
   3  10   2       92.14       92.92      4.37 o
   4  10   2       57.28       51.93      2.95 o
   7  10   2       94.57       90.01      4.35 o
   2  11   2       98.59      113.53     31.04 o
   3  11   2      134.91      139.43      6.07 o
   4  11   2       47.10       48.73      3.52 o
  -4 -11   3       35.26       36.36     16.14 o
  -3 -11   3      213.27      233.65      7.96 o
  -6 -10   3      159.07      152.71      5.90 o
  -5 -10   3      218.90      201.40     17.71 o
  -4 -10   3        5.37        3.25      1.73 o
  -3 -10   3       88.83       93.74      4.97 o
  -2 -10   3      494.23      530.42     13.08 o
  -1 -10   3        1.12       -1.76      2.33 o
   0 -10   3       16.09        9.03      3.36 o
  -7  -9   3      117.96      121.36      6.52 o
  -6  -9   3      220.60      238.06      8.07 o
  -5  -9   3       74.41       76.53      3.32 o
  -4  -9   3       28.01       31.33      2.61 o
  -3  -9   3      355.02      350.11      8.68 o
  -2  -9   3      333.49      338.82     18.31 o
  -1  -9   3       32.37       33.58      4.66 o
   0  -9   3        1.09       -1.16      2.60 o
   1  -9   3       49.86       45.72      5.15 o
   2  -9   3      259.15      256.70      7.65 o
  -8  -8   3       37.61       49.04      5.59 o
  -7  -8   3       48.63       54.94      4.97 o
  -6  -8   3      431.96      444.47     12.42 o
  -5  -8   3       15.18       16.49      2.99 o
  -4  -8   3      256.14      252.69      7.57 o
  -3  -8   3       36.06       42.35      3.81 o
  -2  -8   3      265.85      259.55      6.45 o
  -1  -8   3      100.98      101.54      5.28 o
   0  -8   3      130.75      131.46      5.21 o
   1  -8   3      366.00      393.34      8.41 o
   2  -8   3        4.08        3.31      2.37 o
   3  -8   3       26.24       25.15      3.34 o
  -8  -7   3        8.40        6.83      3.41 o
  -7  -7   3       29.00       26.38      4.03 o
  -6  -7   3       54.04       62.67      3.89 o
  -5  -7   3      868.61      881.48     12.62 o
  -4  -7   3       19.28       26.09      1.36 o
  -3  -7   3       86.59       81.83      2.37 o
  -2  -7   3       19.43       21.09      2.02 o
  -1  -7   3       97.00       94.28      5.69 o
   0  -7   3      780.87      824.27     14.19 o
   1  -7   3        6.08        3.36      1.70 o
   2  -7   3      210.42      216.74      5.53 o
   3  -7   3       38.72       36.25      3.46 o
   4  -7   3       91.74       96.05     13.28 o
  -8  -6   3       38.92       51.21      6.21 o
  -7  -6   3        8.54        6.83      2.79 o
  -6  -6   3      140.59      138.76      5.59 o
  -5  -6   3        1.68        2.03      1.36 o
  -4  -6   3       98.25      101.70      3.22 o
  -3  -6   3      360.60      364.65      4.90 o
  -2  -6   3      887.88      879.39     10.02 o
  -1  -6   3       34.88       45.51      1.81 o
   0  -6   3       19.25       12.24      1.62 o
   1  -6   3      328.57      342.79      6.20 o
   2  -6   3      259.71      256.34      5.62 o
   3  -6   3      238.64      228.73      5.64 o
   4  -6   3       45.79       42.01      2.45 o
   5  -6   3       51.85       52.97      3.72 o
  -8  -5   3      243.64      239.00     11.48 o
  -7  -5   3      193.58      182.82      8.69 o
  -6  -5   3        3.41        4.00      1.88 o
  -5  -5   3      153.08      158.02      4.13 o
  -4  -5   3        1.91        2.64      0.77 o
  -3  -5   3     1118.46     1163.12     13.70 o
  -2  -5   3       81.01       82.08      1.85 o
  -1  -5   3      523.37      511.93      5.70 o
   0  -5   3     1106.00     1100.19     11.80 o
   1  -5   3      444.74      455.40      6.50 o
   2  -5   3        6.24        6.72      0.95 o
   3  -5   3       28.58       36.38      2.18 o
   4  -5   3      792.41      773.61      9.38 o
   5  -5   3      170.38      164.06      5.56 o
   6  -5   3        3.59        3.34      1.72 o
  -9  -4   3       34.76       38.35      4.32 o
  -8  -4   3       24.63       25.02      5.43 o
  -7  -4   3       74.39       77.55      4.66 o
  -6  -4   3      282.52      267.29     19.55 o
  -5  -4   3      112.73      112.62      5.79 o
  -4  -4   3      997.08     1076.46     13.40 o
  -3  -4   3       35.28       59.88      1.69 o
  -2  -4   3      916.29      928.79     10.19 o
  -1  -4   3      948.53      918.93     10.28 o
   0  -4   3      205.01      189.04      3.29 o
   1  -4   3      610.38      602.92      6.36 o
   2  -4   3      215.52      221.18      3.70 o
   3  -4   3      614.19      594.80      6.25 o
   4  -4   3      238.56      238.48      3.77 o
   5  -4   3      218.66      226.49      5.26 o
   6  -4   3        9.35        7.87      2.09 o
   7  -4   3       40.97       41.76      4.28 o
  -8  -3   3        7.10        8.00      2.83 o
  -7  -3   3      222.50      212.36      8.07 o
  -6  -3   3      788.15      799.55     16.17 o
  -5  -3   3       19.01       19.45      1.61 o
  -4  -3   3       87.11       71.22      2.98 o
  -3  -3   3     3288.14     3529.17     40.27 o
  -2  -3   3      842.97      843.66      9.30 o
  -1  -3   3        2.19        2.00      0.64 o
   0  -3   3     1518.60     1542.83     19.09 o
   1  -3   3     2877.49     3076.18     20.45 o
   2  -3   3      339.36      313.43      3.64 o
   3  -3   3       78.57       77.42      1.81 o
   4  -3   3      215.51      215.81      3.21 o
   5  -3   3      910.78      924.92     12.19 o
   6  -3   3       56.41       59.08      3.44 o
   7  -3   3       30.82       35.48      6.52 o
  -8  -2   3       27.77       24.61      4.66 o
  -7  -2   3      222.98      221.11      7.07 o
  -6  -2   3      687.72      669.13     11.30 o
  -5  -2   3      199.21      207.66      3.94 o
  -4  -2   3      458.81      468.92      6.81 o
  -3  -2   3     1470.75     1478.07     16.62 o
  -2  -2   3     3126.16     3068.49     35.59 o
  -1  -2   3      288.40      314.07      4.92 o
   0  -2   3     1276.49     1314.81     11.85 o
   1  -2   3     3455.10     3466.97     25.83 o
   2  -2   3     1146.77     1185.91      8.71 o
   3  -2   3       74.34       66.79      1.53 o
   4  -2   3     1042.14     1026.35      8.33 o
   5  -2   3        6.35        5.28      1.20 o
   6  -2   3      133.38      134.30      3.64 o
   7  -2   3      511.50      530.95     17.29 o
   8  -2   3       70.51       75.07      5.37 o
  -8  -1   3      133.77      131.63      4.38 o
  -7  -1   3      357.75      348.72      6.95 o
  -6  -1   3       17.61       19.69      1.84 o
  -5  -1   3      662.61      653.44      7.27 o
  -4  -1   3      123.26      125.54      2.21 o
  -3  -1   3     1538.43     1518.75     15.04 o
  -2  -1   3     4775.55     5026.42     56.73 o
  -1  -1   3       95.14       85.86      1.28 o
   0  -1   3        2.39        3.23      0.49 o
   1  -1   3     2396.70     2389.90     18.01 o
   2  -1   3     1838.18     1867.51     12.43 o
   3  -1   3      203.80      199.93      2.51 o
   4  -1   3      226.48      205.25      2.57 o
   5  -1   3      733.59      747.35      7.28 o
   6  -1   3       56.69       55.47      2.67 o
   7  -1   3       61.26       63.63      3.58 o
   8  -1   3      110.46      109.07      4.61 o
  -8   0   3       42.72       42.70      3.88 o
  -7   0   3       49.03       48.68      3.50 o
  -6   0   3     1080.83     1066.47     12.19 o
  -5   0   3      157.45      167.12      3.53 o
  -4   0   3        1.60        1.39      0.62 o
  -3   0   3      495.15      505.47      4.83 o
  -2   0   3        6.26       10.69      0.65 o
  -1   0   3    10283.00    10741.18     83.63 o
   0   0   3      979.02      948.40      9.60 o
   1   0   3       19.87       24.49      0.59 o
   2   0   3      299.68      306.14      2.55 o
   3   0   3      146.48      163.18      1.99 o
   4   0   3      997.67     1049.23     12.07 o
   5   0   3      294.58      290.36      3.92 o
   6   0   3      482.01      477.32      7.14 o
   7   0   3        1.34        2.04      1.44 o
   8   0   3        6.29        4.83      2.38 o
  -8   1   3       15.15       10.87      2.50 o
  -7   1   3      218.79      226.18      5.97 o
  -6   1   3      127.00      139.82      7.21 o
  -5   1   3      136.12      141.53      2.99 o
  -4   1   3      203.45      201.18      3.06 o
  -3   1   3      382.59      356.29      3.97 o
  -2   1   3      239.46      242.71      2.93 o
  -1   1   3      763.00      814.84      6.63 o
   0   1   3      872.51      930.37      7.28 o
   1   1   3     3477.26     3545.44     34.70 o
   2   1   3      691.06      731.63      9.62 o
   3   1   3     2099.30     2258.26     21.48 o
   4   1   3        1.76        3.47      0.78 o
   5   1   3       23.02       21.65      1.30 o
   6   1   3      178.59      183.99      3.84 o
   7   1   3      145.13      140.86      4.18 o
   8   1   3      217.27      224.31      5.58 o
   9   1   3       10.29        9.20      2.40 o
  -7   2   3       22.84       23.66      3.46 o
  -6   2   3       38.93       41.15      6.14 o
  -5   2   3       38.25       35.73      2.06 o
  -4   2   3      495.51      495.12      5.54 o
  -3   2   3      361.59      379.16      4.32 o
  -2   2   3        3.93        2.19      0.57 o
  -1   2   3      115.76      113.41      1.60 o
   0   2   3      768.81      747.96      6.21 o
   1   2   3       77.55      106.38      2.44 o
   2   2   3      229.46      236.04      2.99 o
   3   2   3      446.83      484.52      6.59 o
   4   2   3      432.67      425.17      5.96 o
   5   2   3       94.00       92.23      1.73 o
   6   2   3        9.97       10.19      3.35 o
   7   2   3      673.23      674.37      9.64 o
   8   2   3       21.32       17.75      2.96 o
   9   2   3        5.13        1.67      2.61 o
  -7   3   3      215.37      224.42     16.76 o
  -6   3   3       50.99       59.51      3.34 o
  -5   3   3        1.20        1.23      1.32 o
  -4   3   3      185.57      183.18      3.46 o
  -3   3   3      231.40      219.75      3.22 o
  -2   3   3      420.77      428.97      4.45 o
  -1   3   3       28.49       27.08      1.15 o
   0   3   3       61.89       58.49      1.15 o
   1   3   3     2726.36     2906.33     29.37 o
   2   3   3      112.90      119.59      1.86 o
   3   3   3      172.12      167.04      2.55 o
   4   3   3     1056.79     1054.45     41.75 o
   5   3   3      265.86      265.41      5.44 o
   6   3   3       44.06       40.83      2.75 o
   7   3   3       68.35       69.97      4.02 o
   8   3   3      480.26      463.82     10.73 o
   9   3   3      128.97      130.11      6.18 o
  -6   4   3       14.18       11.44      2.18 o
  -5   4   3      180.73      183.85      6.38 o
  -4   4   3      341.58      351.84      5.36 o
  -3   4   3      400.69      394.05      5.37 o
  -2   4   3       46.23       43.41      2.01 o
  -1   4   3       10.01       10.96      0.70 o
   0   4   3     6024.41     6107.33     74.91 o
   1   4   3       22.71       13.52      0.97 o
   2   4   3       18.31       12.05      0.78 o
   3   4   3      291.73      295.41      3.45 o
   4   4   3     2598.07     2653.37     30.34 o
   5   4   3      670.33      641.03     12.60 o
   6   4   3       45.30       36.94      4.03 o
   7   4   3      336.13      330.06     11.95 o
   8   4   3      350.22      368.55     13.50 o
   9   4   3       63.70       57.31      4.62 o
  -5   5   3       17.25       20.27      3.90 o
  -4   5   3       65.75       66.02      4.27 o
  -3   5   3      190.34      191.84      4.06 o
  -2   5   3       83.23       81.77      3.74 o
  -1   5   3     2434.93     2336.27     30.51 o
   0   5   3       56.86       58.13      2.89 o
   1   5   3     1012.33     1078.79     11.88 o
   2   5   3      304.23      253.99      3.76 o
   3   5   3      397.31      376.08      5.93 o
   4   5   3     1334.62     1368.23     16.39 o
   5   5   3      125.90      131.64      4.81 o
   6   5   3      797.87      766.03     18.62 o
   7   5   3      187.42      169.47      8.07 o
   8   5   3      146.62      127.88      7.45 o
   9   5   3       16.58       15.77      2.96 o
  -5   6   3      105.94       91.33     13.37 o
  -4   6   3       25.02       27.48      3.49 o
  -3   6   3      579.29      566.62      8.81 o
  -2   6   3      412.87      400.23      7.36 o
  -1   6   3      123.37      123.49      4.07 o
   0   6   3      711.76      700.68     11.96 o
   1   6   3     1619.48     1656.53     22.98 o
   2   6   3      750.54      737.19      9.14 o
   3   6   3      318.91      322.30      5.87 o
   4   6   3       54.77       60.33      3.67 o
   5   6   3      237.89      230.31      4.78 o
   6   6   3      601.29      596.25     14.90 o
   7   6   3      269.39      261.96      9.62 o
   8   6   3      149.41      148.36      8.07 o
   9   6   3       37.59       40.97      5.90 o
  -4   7   3       63.37       65.56      6.86 o
  -3   7   3      245.08      243.66      7.11 o
  -2   7   3      274.41      266.87      7.96 o
  -1   7   3      147.98      151.87      4.38 o
   0   7   3       12.33       10.82      2.04 o
   1   7   3      550.20      539.76     10.00 o
   2   7   3       76.17       92.97      3.37 o
   3   7   3      410.91      384.44      5.38 o
   4   7   3      401.84      384.06     10.66 o
   5   7   3      515.26      532.57      7.02 o
   6   7   3       12.41       11.17      2.17 o
   7   7   3      130.48      130.98      6.21 o
   8   7   3       74.42       72.01      5.59 o
   9   7   3       60.27       72.32      7.14 o
  -3   8   3       21.90       13.65      3.09 o
  -2   8   3       66.93       73.27      4.59 o
  -1   8   3      254.16      258.95      7.29 o
   0   8   3      209.77      210.63      6.57 o
   1   8   3        4.98        7.37      1.90 o
   2   8   3      111.21      114.75      3.96 o
   3   8   3      105.63      105.00      3.35 o
   4   8   3      250.50      238.47      8.65 o
   5   8   3       18.52       19.60      3.72 o
   6   8   3      136.81      139.98      5.28 o
   7   8   3      100.13       98.08      5.28 o
   8   8   3       22.07       30.73      4.03 o
  -2   9   3        5.31        3.73      2.64 o
  -1   9   3       23.38       27.34      5.07 o
   0   9   3      273.52      270.40      9.62 o
   1   9   3        1.23        1.01      2.07 o
   2   9   3       58.72       63.65      4.00 o
   3   9   3      285.18      278.44      7.03 o
   4   9   3        5.23        0.57      1.48 o
   6   9   3       72.96       68.59      3.41 o
   7   9   3       63.08       62.39      4.03 o
   8   9   3        4.24        5.59      2.48 o
   0  10   3       93.71       73.29     10.71 o
   1  10   3       65.53       75.07      5.35 o
   2  10   3        3.93        2.73      4.19 o
   3  10   3       25.01       30.55      3.21 o
   4  10   3      380.03      359.02      8.48 o
   7  10   3      219.97      233.72      7.45 o
   2  11   3       28.34       29.13      3.75 o
   3  11   3       71.84       61.45      4.37 o
   4  11   3       26.67       33.38      3.22 o
   5  11   3       17.69       15.83      2.17 o
  -6 -10   4      194.99      201.13      7.45 o
  -5 -10   4       91.82       98.06      8.86 o
  -4 -10   4       15.18       12.17      2.25 o
  -3 -10   4       21.26       20.12      8.38 o
  -2 -10   4      368.13      361.62     14.90 o
  -1 -10   4        5.57        5.87      2.63 o
   0 -10   4       14.00       17.79      4.19 o
  -7  -9   4       10.85       19.24      3.72 o
  -6  -9   4       50.81       60.52      4.35 o
  -5  -9   4      451.96      451.07      9.02 o
  -4  -9   4       12.27       11.24      1.98 o
  -3  -9   4       71.65       77.71      3.85 o
  -2  -9   4      261.49      262.42      8.24 o
  -1  -9   4       56.61       61.37      4.87 o
   0  -9   4        2.10        2.22      4.19 o
   1  -9   4        5.07       -0.71      6.52 o
   2  -9   4      156.08      168.56      6.36 o
  -7  -8   4      245.51      257.93     10.24 o
  -6  -8   4      184.72      186.09     11.33 o
  -5  -8   4        1.76        2.97      1.93 o
  -4  -8   4       50.77       49.34      2.83 o
  -3  -8   4       54.96       52.86      2.73 o
  -2  -8   4      221.47      223.79      5.58 o
  -1  -8   4      174.50      180.18      5.71 o
   0  -8   4        3.07        2.44      2.31 o
   1  -8   4       58.81       63.57      4.59 o
   2  -8   4       51.31       47.37      3.73 o
   3  -8   4        1.86        2.18      2.48 o
  -8  -7   4      112.05      120.12      8.07 o
  -7  -7   4        1.58        3.72      2.79 o
  -6  -7   4       36.55       45.61      4.97 o
  -5  -7   4      366.40      373.34      7.08 o
  -4  -7   4      358.63      359.53      6.74 o
  -3  -7   4      269.21      278.97      5.64 o
  -2  -7   4      275.45      276.12      4.55 o
  -1  -7   4      183.59      189.49      5.29 o
   0  -7   4      543.14      533.33     12.49 o
   1  -7   4      176.51      181.18      4.81 o
   2  -7   4        2.78        2.43      1.71 o
   3  -7   4       81.30       86.42      4.93 o
   4  -7   4       39.44       36.50      5.42 o
  -8  -6   4        1.14       -0.93      3.10 o
  -7  -6   4        1.28       -2.48      2.48 o
  -6  -6   4      196.73      184.42      6.82 o
  -5  -6   4      132.53      141.37      7.06 o
  -4  -6   4      215.31      233.33      6.31 o
  -3  -6   4      162.33      161.65      3.27 o
  -2  -6   4     1437.56     1440.54     15.54 o
  -1  -6   4       46.74       47.17      2.38 o
   0  -6   4       46.77       49.91      2.71 o
   1  -6   4      228.31      229.41      5.34 o
   2  -6   4      209.82      228.39      5.36 o
   3  -6   4      235.78      222.72      7.03 o
   4  -6   4      118.94      122.75      5.32 o
   5  -6   4       79.14       78.51     11.20 o
  -8  -5   4      222.15      241.26      7.51 o
  -7  -5   4      258.60      229.68     10.24 o
  -6  -5   4      185.37      175.76      6.71 o
  -5  -5   4        6.78        5.95      1.69 o
  -4  -5   4      258.63      236.74      5.67 o
  -3  -5   4     1045.73     1108.89     13.57 o
  -2  -5   4      787.25      767.46      9.77 o
  -1  -5   4      202.35      198.58      3.31 o
   0  -5   4      386.64      389.91      6.50 o
   1  -5   4     1447.05     1483.38     16.25 o
   2  -5   4      177.68      170.94      4.37 o
   3  -5   4       33.93       36.36      2.05 o
   4  -5   4      346.76      321.51      6.73 o
   5  -5   4      316.50      310.42      8.21 o
   6  -5   4        4.73        4.55      2.19 o
  -8  -4   4        3.90        3.10      5.59 o
  -7  -4   4      187.47      176.53      5.96 o
  -6  -4   4      159.16      161.74      4.64 o
  -5  -4   4      753.52      756.96     18.60 o
  -4  -4   4      118.68      124.30      4.35 o
  -3  -4   4      192.35      175.48      3.50 o
  -2  -4   4     1184.02     1222.06     13.39 o
  -1  -4   4      532.78      527.64      6.75 o
   0  -4   4     1630.79     1614.45     20.79 o
   1  -4   4      377.24      366.84      4.35 o
   2  -4   4     1210.33     1214.41     10.94 o
   3  -4   4       79.67       81.43      2.33 o
   4  -4   4      399.30      408.18      4.81 o
   5  -4   4      283.99      277.88      7.23 o
   6  -4   4      130.81      132.59      4.87 o
   7  -4   4        3.57        3.30      2.07 o
  -8  -3   4       40.56       38.11      4.02 o
  -7  -3   4      117.09      116.24      5.21 o
  -6  -3   4      548.16      537.16     18.85 o
  -5  -3   4      287.27      282.52      5.42 o
  -4  -3   4        5.22        4.54      1.34 o
  -3  -3   4      767.78      776.25      9.31 o
  -2  -3   4     2211.91     2371.22     24.17 o
  -1  -3   4      323.13      303.39      6.25 o
   0  -3   4      259.19      273.82      4.24 o
   1  -3   4     2431.91     2521.49     17.89 o
   2  -3   4      807.03      793.00      7.20 o
   3  -3   4      116.98      124.85      2.10 o
   4  -3   4      132.07      135.78      3.31 o
   5  -3   4      668.15      677.72     10.56 o
   6  -3   4      162.04      163.56      6.66 o
   7  -3   4       46.69       40.67      4.17 o
  -8  -2   4        4.97        4.85      2.68 o
  -7  -2   4       32.58       33.82      7.45 o
  -6  -2   4      912.08      920.47     17.82 o
  -5  -2   4      280.38      285.49      4.27 o
  -4  -2   4       18.91       22.58      1.12 o
  -3  -2   4     1785.22     1884.51     19.16 o
  -2  -2   4       85.56       58.81      2.11 o
  -1  -2   4      651.81      661.39     17.65 o
   0  -2   4        3.27        4.09      0.40 o
   1  -2   4     2997.32     3044.77     24.01 o
   2  -2   4     1197.26     1226.47     10.07 o
   3  -2   4       15.67       11.32      0.77 o
   4  -2   4      367.34      387.91      4.13 o
   5  -2   4       28.94       29.21      1.81 o
   6  -2   4      405.29      408.98      6.58 o
   7  -2   4       17.24       19.48      2.56 o
   8  -2   4      104.13      115.09      5.91 o
  -8  -1   4      146.07      140.51      5.00 o
  -7  -1   4      177.16      182.54      4.94 o
  -6  -1   4      196.29      191.15      4.46 o
  -5  -1   4       47.88       51.48      2.03 o
  -4  -1   4      247.35      249.82      5.07 o
  -3  -1   4      518.51      463.10      6.77 o
  -2  -1   4     4242.80     4515.26     38.08 o
  -1  -1   4     1051.07     1073.73      9.04 o
   0  -1   4      254.09      256.85      3.08 o
   1  -1   4      317.15      285.41      3.55 o
   2  -1   4       51.73       45.91      0.99 o
   3  -1   4     1957.82     2043.54     13.06 o
   4  -1   4      158.79      140.97      2.13 o
   5  -1   4      125.95      126.42      2.87 o
   6  -1   4       29.24       27.32      2.33 o
   7  -1   4      327.51      327.15     12.66 o
   8  -1   4       70.18       75.37      4.11 o
  -8   0   4      270.62      275.13      8.04 o
  -7   0   4       72.01       72.88      4.24 o
  -6   0   4      165.48      180.68      4.18 o
  -5   0   4      208.71      198.89      4.46 o
  -4   0   4      332.38      307.93      3.96 o
  -3   0   4       90.22       79.13      1.58 o
  -2   0   4      235.84      223.48      2.86 o
  -1   0   4     1651.35     1752.58     14.33 o
   0   0   4        2.32        3.89      0.82 o
   1   0   4      580.85      551.90      4.45 o
   2   0   4      206.73      207.10      2.28 o
   3   0   4       55.20       59.48      1.09 o
   4   0   4      102.32      103.32      1.63 o
   5   0   4      747.31      767.97      7.71 o
   6   0   4      292.78      289.27      6.09 o
   7   0   4       18.09       18.84      1.95 o
   8   0   4       18.91       18.07      2.83 o
  -7   1   4      285.47      283.30      6.79 o
  -6   1   4      152.37      149.66      4.39 o
  -5   1   4      132.01      136.02      2.99 o
  -4   1   4     1151.44     1169.45     10.29 o
  -3   1   4      202.77      181.13      2.71 o
  -2   1   4       54.43       76.47      1.53 o
  -1   1   4       13.87       18.75      0.87 o
   0   1   4     7033.06     7145.75     57.72 o
   1   1   4      101.90       90.46      1.56 o
   2   1   4        4.36        6.90      0.60 o
   3   1   4       18.19       27.19      1.00 o
   4   1   4     1088.41     1091.37     11.58 o
   5   1   4      432.27      416.74      5.82 o
   6   1   4        1.73        0.32      1.39 o
   7   1   4      216.83      204.25      5.01 o
   8   1   4      324.76      320.28      6.85 o
   9   1   4      223.52      220.68      7.29 o
  -7   2   4        1.21        2.47      1.95 o
  -6   2   4        1.15       -0.70      1.59 o
  -5   2   4      435.42      459.87      8.11 o
  -4   2   4      303.70      312.02      4.23 o
  -3   2   4     1016.65     1003.45     11.24 o
  -2   2   4       54.74       51.83      3.00 o
  -1   2   4      199.55      174.45      2.19 o
   0   2   4     3487.10     3611.56     27.06 o
   1   2   4       80.90       84.06      1.84 o
   2   2   4        1.88        4.64      0.79 o
   3   2   4     1357.58     1478.41     16.97 o
   4   2   4     1163.34     1086.06      9.70 o
   5   2   4       20.38       27.96      1.12 o
   6   2   4      249.41      246.71      9.08 o
   7   2   4      401.54      400.60      7.27 o
   8   2   4      297.42      299.12     13.19 o
   9   2   4        6.77        4.33      2.75 o
  -7   3   4       19.49       19.88      3.51 o
  -6   3   4      328.84      318.45      8.17 o
  -5   3   4       51.82       58.76      3.10 o
  -4   3   4        8.02        6.96      1.19 o
  -3   3   4      418.61      415.09      5.16 o
  -2   3   4     1183.02     1160.75     10.22 o
  -1   3   4     1004.55     1006.19      9.35 o
   0   3   4       87.16      105.35      2.94 o
   1   3   4     3940.85     4127.18     49.24 o
   2   3   4     1109.39     1148.68     12.62 o
   3   3   4       18.92       28.39      1.02 o
   4   3   4     1542.97     1597.24     32.59 o
   5   3   4      768.65      777.63     12.20 o
   6   3   4       44.38       47.86      2.91 o
   7   3   4      154.02      161.32     19.55 o
   8   3   4      423.10      401.69     11.02 o
   9   3   4      135.95      124.22      9.78 o
  -6   4   4       28.79       29.12      2.76 o
  -5   4   4        3.05        2.18      1.66 o
  -4   4   4       25.41       24.72      1.96 o
  -3   4   4      631.16      601.79      7.22 o
  -2   4   4      618.18      623.65      6.92 o
  -1   4   4       23.34       23.61      1.05 o
   0   4   4      304.09      293.55      4.55 o
   1   4   4     2720.79     2686.83     30.20 o
   2   4   4      457.88      467.09      5.98 o
   3   4   4      531.62      556.32      5.86 o
   4   4   4      829.79      826.22      8.92 o
   5   4   4      824.04      764.45     29.33 o
   6   4   4       74.91       60.84      4.66 o
   7   4   4        2.23        2.05      1.64 o
   8   4   4      489.61      494.45     12.26 o
   9   4   4      107.58       99.17      5.67 o
  -5   5   4        1.85        0.46      1.83 o
  -4   5   4       13.97       13.73      2.12 o
  -3   5   4      126.37      121.87      3.57 o
  -2   5   4      272.32      268.36      4.52 o
  -1   5   4      123.98      120.58      5.15 o
   0   5   4     1446.52     1419.67     16.36 o
   1   5   4      733.42      739.28     10.90 o
   2   5   4       16.02       13.09      1.02 o
   3   5   4      555.60      535.40      6.33 o
   4   5   4      299.14      330.40      4.46 o
   5   5   4     1564.92     1592.81     24.00 o
   6   5   4       50.33       58.66      4.35 o
   7   5   4      139.89      139.98      7.14 o
   8   5   4        3.20        4.66      3.10 o
   9   5   4       40.15       44.62      4.19 o
  -5   6   4       33.71       31.38      6.37 o
  -4   6   4       53.30       49.43      4.26 o
  -3   6   4      207.59      211.23      4.43 o
  -2   6   4       49.60       47.35      2.93 o
  -1   6   4       87.44       91.45      2.85 o
   0   6   4       84.10       83.51      4.57 o
   1   6   4      534.79      542.54      9.68 o
   2   6   4     1014.60      999.05     12.15 o
   3   6   4      311.09      315.34      4.44 o
   4   6   4      414.87      416.96      5.45 o
   5   6   4       80.00       76.82      2.98 o
   6   6   4      450.88      444.47     12.10 o
   7   6   4      641.79      611.15     16.76 o
   8   6   4       11.41        9.93      3.41 o
   9   6   4       36.34       38.49      5.59 o
  -4   7   4      198.78      211.02      8.04 o
  -3   7   4      238.53      228.51     13.18 o
  -2   7   4      287.71      279.19      7.14 o
  -1   7   4       97.14       99.97      3.22 o
   0   7   4      298.47      294.05      7.39 o
   1   7   4       69.70       65.68      3.41 o
   2   7   4      310.58      309.76      9.44 o
   3   7   4      399.51      376.16      5.53 o
   4   7   4       49.54       58.34      3.00 o
   5   7   4      336.33      343.22      9.47 o
   6   7   4       52.79       54.01      3.72 o
   7   7   4       98.97       94.05      5.28 o
   8   7   4       94.65       87.22      6.21 o
   9   7   4        8.24        9.00      3.72 o
  -3   8   4      101.86      106.02      9.83 o
  -2   8   4       19.51       16.78      2.98 o
  -1   8   4      848.86      829.89     13.93 o
   0   8   4       78.90       75.02     12.42 o
   1   8   4       32.46       32.73      2.92 o
   2   8   4        9.43       10.17      1.80 o
   3   8   4       19.52       27.92      2.09 o
   4   8   4      824.36      750.30     11.72 o
   5   8   4        2.00        2.17      1.55 o
   6   8   4      118.14      119.19      4.97 o
   7   8   4      180.18      185.30      7.14 o
   8   8   4       67.42       63.01      5.59 o
  -2   9   4      118.76      103.02      6.01 o
  -1   9   4       65.48       72.11      4.34 o
   0   9   4      167.69      171.64      8.69 o
   1   9   4       90.19       82.74      7.91 o
   2   9   4       15.71       18.12      2.85 o
   3   9   4       65.45       64.15      3.31 o
   4   9   4        1.62        5.26      1.37 o
   5   9   4      217.83      224.10      6.52 o
   6   9   4      176.87      177.23      5.90 o
   7   9   4        1.06        2.79      1.86 o
   8   9   4      171.44      160.78      7.45 o
   0  10   4      281.61      251.41     11.48 o
   1  10   4       43.05       41.89      4.56 o
   2  10   4       33.79       30.77      7.29 o
   3  10   4       60.57       62.06      4.03 o
   4  10   4      240.72      243.25      7.04 o
   5  10   4      142.92      160.78      5.59 o
   6  10   4       92.55       89.08      4.03 o
   7  10   4      170.25      181.57      6.52 o
   2  11   4       40.54       57.83     15.36 o
   3  11   4       54.97       50.04      7.29 o
   4  11   4      167.27      169.50      6.29 o
   5  11   4       98.10      103.05      4.66 o
  -5 -10   5       75.01       81.19      4.35 o
  -4 -10   5       51.05       52.47      3.80 o
  -3 -10   5      235.98      231.28     12.10 o
  -2 -10   5        2.23        1.10      4.19 o
  -1 -10   5       87.28       83.83     12.26 o
   0 -10   5        5.40        2.48      3.41 o
  -6  -9   5       24.76       23.90      3.72 o
  -5  -9   5      305.17      292.32      8.36 o
  -4  -9   5      361.59      332.71      8.11 o
  -3  -9   5       55.47       56.81      3.75 o
  -2  -9   5      216.30      224.92     10.71 o
  -1  -9   5       70.20       67.44     20.17 o
   0  -9   5       11.54        8.23      3.10 o
   1  -9   5       16.64       23.41      4.16 o
   2  -9   5       31.90       38.00      4.58 o
  -7  -8   5       72.54       67.35      5.90 o
  -6  -8   5      154.57      151.43      6.33 o
  -5  -8   5      162.38      170.22      5.22 o
  -4  -8   5       68.52       69.30      3.49 o
  -3  -8   5       99.07      101.61      3.74 o
  -2  -8   5      458.57      462.18      8.75 o
  -1  -8   5      306.54      288.42      7.48 o
   0  -8   5      146.96      143.78      7.29 o
   1  -8   5       43.62       41.18      3.54 o
   2  -8   5       31.43       31.52      3.28 o
   3  -8   5        1.65        0.94      2.32 o
  -8  -7   5       30.41       34.45      5.28 o
  -7  -7   5       69.99       70.15      6.21 o
  -6  -7   5       21.26       23.88      8.23 o
  -5  -7   5       66.25       73.14      4.19 o
  -4  -7   5      884.07      875.76     14.17 o
  -3  -7   5       32.69       35.16      3.35 o
  -2  -7   5       11.21       12.08      1.38 o
  -1  -7   5      342.21      345.88      7.19 o
   0  -7   5      421.15      392.05     10.32 o
   1  -7   5      410.13      424.40      7.61 o
   2  -7   5      147.68      152.49      5.39 o
   3  -7   5        3.68        5.61      2.37 o
   4  -7   5       45.11       38.65      5.96 o
  -8  -6   5       10.58       20.49      4.66 o
  -7  -6   5        7.93       15.52      3.72 o
  -6  -6   5       20.22       24.68      6.36 o
  -5  -6   5      574.46      562.24     12.26 o
  -4  -6   5       19.45       17.13      2.04 o
  -3  -6   5      315.69      304.61      6.84 o
  -2  -6   5      590.12      600.90     12.07 o
  -1  -6   5       37.92       39.45      2.46 o
   0  -6   5      475.26      464.82      7.83 o
   1  -6   5      280.85      288.87      5.07 o
   2  -6   5      502.17      484.20      9.14 o
   3  -6   5      123.38      112.09      4.27 o
   4  -6   5       31.87       39.96      2.38 o
   5  -6   5      246.53      244.46      7.08 o
  -8  -5   5       93.16       76.72      4.85 o
  -7  -5   5       37.63       43.14      5.59 o
  -6  -5   5      565.08      510.38     15.21 o
  -5  -5   5        1.43        2.19      1.54 o
  -4  -5   5      292.66      324.91      7.67 o
  -3  -5   5      374.84      385.61      6.12 o
  -2  -5   5     1635.21     1629.63     19.14 o
  -1  -5   5      376.09      357.91      5.90 o
   0  -5   5        7.32        8.33      1.37 o
   1  -5   5     1171.21     1168.92     12.72 o
   2  -5   5      459.10      505.28      7.59 o
   3  -5   5       46.49       47.47      2.20 o
   4  -5   5      712.47      677.37     12.09 o
   5  -5   5       83.87       79.43     13.53 o
   6  -5   5        6.60        5.01      2.19 o
  -8  -4   5       21.29       26.44      3.58 o
  -7  -4   5      224.44      211.59      7.14 o
  -6  -4   5      303.80      330.77      6.98 o
  -5  -4   5      145.66      147.56      5.05 o
  -4  -4   5        2.54        2.77      1.31 o
  -3  -4   5      338.53      337.34      5.24 o
  -2  -4   5      669.71      644.81      8.12 o
  -1  -4   5      393.16      376.21      8.44 o
   0  -4   5       39.97       48.23      2.45 o
   1  -4   5     1399.56     1386.05     12.61 o
   2  -4   5      783.12      756.99      7.56 o
   3  -4   5      341.83      359.93      4.99 o
   4  -4   5      111.69      115.62      2.99 o
   5  -4   5      363.48      358.49      5.98 o
   6  -4   5      164.60      164.02      6.45 o
   7  -4   5        0.95        0.93      3.41 o
  -8  -3   5       78.82       84.28      5.57 o
  -7  -3   5      156.35      165.43      6.18 o
  -6  -3   5      697.93      673.23     16.54 o
  -5  -3   5       97.51      100.23      3.33 o
  -4  -3   5      354.47      345.74      5.91 o
  -3  -3   5      357.86      335.53      6.31 o
  -2  -3   5     1177.00     1224.46     16.12 o
  -1  -3   5      139.35      120.01      3.23 o
   0  -3   5      427.48      458.06     11.04 o
   1  -3   5       37.51       32.23      1.07 o
   2  -3   5      858.88      885.73      7.65 o
   3  -3   5      641.00      655.80      6.16 o
   4  -3   5       45.35       46.28      2.02 o
   5  -3   5      458.50      456.51      8.12 o
   6  -3   5      218.66      225.69      5.79 o
   7  -3   5      197.09      206.25      7.46 o
  -8  -2   5      159.23      183.88      7.38 o
  -7  -2   5       76.77       82.50      5.07 o
  -6  -2   5      399.37      409.73      8.55 o
  -5  -2   5      630.78      631.36      8.97 o
  -4  -2   5     1059.98     1040.90      8.86 o
  -3  -2   5      577.32      561.12      5.76 o
  -2  -2   5      545.47      509.97      7.23 o
  -1  -2   5       24.49       31.99      1.09 o
   0  -2   5      239.42      222.24      2.39 o
   1  -2   5     3195.14     3370.75     26.65 o
   2  -2   5      402.98      383.05      3.68 o
   3  -2   5      153.36      149.76      1.99 o
   4  -2   5        3.00        2.91      0.71 o
   5  -2   5      208.46      206.62      4.03 o
   6  -2   5      717.31      716.80     12.41 o
   7  -2   5      119.29      123.07      5.67 o
   8  -2   5       66.01       67.82      5.59 o
  -8  -1   5       85.27       86.77      4.50 o
  -7  -1   5      170.70      172.31      4.84 o
  -6  -1   5        4.27        5.04      1.46 o
  -5  -1   5     1108.80     1098.15     11.23 o
  -4  -1   5     1439.81     1424.89     13.37 o
  -3  -1   5      877.29      879.74      8.68 o
  -2  -1   5      277.76      252.21      3.27 o
  -1  -1   5      414.56      397.71      5.85 o
   0  -1   5     3097.30     3233.99     23.32 o
   1  -1   5      963.60     1082.13      7.95 o
   2  -1   5      485.55      485.61      5.90 o
   3  -1   5       21.50       17.34      0.94 o
   4  -1   5     1651.42     1656.18     12.22 o
   5  -1   5       40.66       42.31      1.82 o
   6  -1   5       61.92       60.64      3.15 o
   7  -1   5      329.04      323.24      7.03 o
   8  -1   5      240.45      249.43      6.54 o
  -8   0   5      190.15      194.60      6.83 o
  -7   0   5       13.03       10.33      2.46 o
  -6   0   5      219.37      224.11      4.70 o
  -5   0   5      559.44      577.51      7.64 o
  -4   0   5       27.81       26.00      1.32 o
  -3   0   5       46.43       35.31      1.77 o
  -2   0   5     2312.29     2396.57     24.82 o
  -1   0   5     5226.55     5445.51     49.14 o
   0   0   5      312.75      366.49      3.38 o
   1   0   5      351.70      342.86      3.46 o
   2   0   5        3.08        1.26      0.44 o
   3   0   5      273.39      295.61      2.75 o
   4   0   5       67.87       56.52      1.29 o
   5   0   5      271.73      264.54      3.93 o
   6   0   5      291.03      290.37      5.32 o
   7   0   5        2.39        2.26      1.44 o
   8   0   5      211.13      226.50      6.98 o
  -7   1   5       46.89       42.17      3.28 o
  -6   1   5      195.92      193.73      4.98 o
  -5   1   5      149.24      150.91      3.72 o
  -4   1   5        4.18        3.63      1.00 o
  -3   1   5      681.46      706.71      6.74 o
  -2   1   5       39.57       30.70      1.25 o
  -1   1   5       25.08       16.02      0.82 o
   0   1   5     1043.98     1084.39      8.61 o
   1   1   5     5398.41     5461.42     42.45 o
   2   1   5      389.41      356.50      3.96 o
   3   1   5     2986.04     3391.73     36.14 o
   4   1   5     1082.40     1075.04     10.28 o
   5   1   5     1133.06     1156.55     12.69 o
   6   1   5        2.33        2.69      1.14 o
   7   1   5        5.99        2.58      1.59 o
   8   1   5      353.04      355.09      7.90 o
   9   1   5      198.12      206.23      6.31 o
  -7   2   5       12.27        8.73      2.74 o
  -6   2   5      103.33      111.07      4.10 o
  -5   2   5      169.83      170.41      3.87 o
  -4   2   5       94.80       96.36      2.84 o
  -3   2   5      208.00      191.99      3.04 o
  -2   2   5      404.04      432.90      4.61 o
  -1   2   5       39.67       33.68      1.50 o
   0   2   5      180.44      174.37      2.53 o
   1   2   5     3429.96     3596.32     26.33 o
   2   2   5      223.48      273.11      2.79 o
   3   2   5     2461.86     2662.25     20.57 o
   4   2   5      351.79      333.92      3.79 o
   5   2   5      316.72      322.41      3.98 o
   6   2   5       11.43       12.52      1.39 o
   7   2   5       94.43       84.10      3.02 o
   8   2   5      279.61      285.56      8.48 o
   9   2   5       51.58       42.37      4.46 o
  -6   3   5      137.52      141.37      5.56 o
  -5   3   5        2.84        3.27      1.68 o
  -4   3   5      246.55      259.53      4.97 o
  -3   3   5      669.35      688.89      7.43 o
  -2   3   5      933.71      901.96      8.70 o
  -1   3   5      351.28      401.53      4.68 o
   0   3   5     1360.12     1341.73     10.69 o
   1   3   5     1206.67     1305.69     15.23 o
   2   3   5     1532.79     1547.59     20.13 o
   3   3   5      532.49      539.79      8.42 o
   4   3   5      510.96      534.77      7.72 o
   5   3   5      550.60      560.31      9.68 o
   6   3   5       75.03       84.01      3.71 o
   7   3   5      359.54      366.49      8.57 o
   8   3   5       79.41       77.56      4.91 o
   9   3   5       19.50       24.58      3.58 o
  -6   4   5       84.68       89.86      5.05 o
  -5   4   5        1.69        0.47      1.73 o
  -4   4   5      106.12      107.90      6.29 o
  -3   4   5      168.10      167.88      4.68 o
  -2   4   5      686.59      634.89      7.15 o
  -1   4   5      124.69      102.39      2.20 o
   0   4   5       44.88       55.40      2.61 o
   1   4   5     1085.59     1053.40     15.05 o
   2   4   5     2649.50     2832.52     30.33 o
   3   4   5      640.73      685.98      8.88 o
   4   4   5     1636.72     1672.20     16.75 o
   5   4   5      229.95      225.96      7.76 o
   6   4   5      238.90      229.55      5.44 o
   7   4   5      376.10      367.25     25.14 o
   8   4   5       37.51       38.06      3.43 o
   9   4   5      217.58      211.67      7.38 o
  -5   5   5      179.83      172.37      8.75 o
  -4   5   5      317.25      322.00      5.85 o
  -3   5   5      396.30      389.35      6.29 o
  -2   5   5       96.85      100.58      2.82 o
  -1   5   5       87.20       83.63      2.18 o
   0   5   5     1431.66     1464.01     14.58 o
   1   5   5      181.45      175.42      4.67 o
   2   5   5      937.95      887.80     10.79 o
   3   5   5      407.19      433.21      5.57 o
   4   5   5       66.18       70.08      1.96 o
   5   5   5     1532.64     1533.76     38.02 o
   6   5   5     1200.72     1181.94     26.69 o
   7   5   5       28.40       29.49      4.03 o
   8   5   5       93.65       95.91      7.14 o
   9   5   5        2.71        1.60      2.95 o
  -4   6   5      475.34      453.45      8.64 o
  -3   6   5      144.79      153.06      4.18 o
  -2   6   5       38.08       37.10      2.71 o
  -1   6   5     1189.85     1202.46     15.38 o
   0   6   5      307.46      303.90      6.00 o
   1   6   5      435.40      431.55      8.36 o
   2   6   5      207.91      218.83      5.08 o
   3   6   5       77.65       78.60      2.87 o
   4   6   5      524.77      523.96      6.64 o
   5   6   5       29.76       31.62      2.38 o
   6   6   5      864.11      809.79     19.24 o
   7   6   5      341.44      329.32     11.17 o
   8   6   5       18.70       18.62      4.03 o
   9   6   5      168.32      182.20      9.93 o
  -4   7   5      165.83       70.46     12.42 o
  -3   7   5      120.76      120.18      6.60 o
  -2   7   5      963.82      950.09     15.69 o
  -1   7   5        3.39        4.38      1.75 o
   0   7   5       38.04       42.42      2.48 o
   1   7   5      452.11      435.39      8.89 o
   2   7   5        2.77        2.43      1.42 o
   3   7   5      150.18      127.69      4.51 o
   4   7   5      161.30      175.65      4.31 o
   5   7   5      210.01      231.75      5.73 o
   6   7   5       12.34        8.38      2.17 o
   7   7   5       17.60       13.66      2.79 o
   8   7   5      726.10      716.06     19.55 o
   9   7   5       39.48       49.35      5.90 o
  -3   8   5      141.30      135.97      8.54 o
  -2   8   5       49.24       49.93      3.96 o
  -1   8   5      323.69      342.43     12.75 o
   0   8   5      286.25      297.10      9.82 o
   1   8   5        3.28        0.92      1.71 o
   2   8   5       60.15       50.95      4.03 o
   3   8   5        5.96        9.19      1.73 o
   4   8   5      400.04      381.00     10.20 o
   5   8   5      161.86      162.33      5.90 o
   6   8   5      414.62      405.67     10.86 o
   7   8   5      252.78      246.76      8.69 o
   8   8   5      199.74      184.37      8.38 o
  -1   9   5       11.77       18.03      5.05 o
   0   9   5       18.62       17.82      3.68 o
   1   9   5      154.92      157.99      7.76 o
   2   9   5       25.29       31.38      9.93 o
   3   9   5       11.43        8.90      2.29 o
   4   9   5      100.28      113.85      5.50 o
   5   9   5       39.30       43.14      3.10 o
   6   9   5       34.01       41.28      3.41 o
   7   9   5        5.90        4.03      2.17 o
   8   9   5       64.88       71.39      5.28 o
   0  10   5      332.40      335.44     11.78 o
   1  10   5       63.65       25.45      9.62 o
   2  10   5       26.95       24.39      9.00 o
   3  10   5       63.54       51.68      6.36 o
   4  10   5       53.15       57.63     11.95 o
   5  10   5      168.78      188.40      6.52 o
   6  10   5        6.21        5.59      2.17 o
   7  10   5       77.14       78.22      4.66 o
   3  11   5      166.65      154.10     28.40 o
   4  11   5      212.79      201.13      7.76 o
   5  11   5       21.43       23.59      3.10 o
  -5 -10   6      135.75      128.65      5.60 o
  -4 -10   6      332.53      322.33      8.60 o
  -3 -10   6      280.53      300.21      8.57 o
  -2 -10   6        4.37        3.72      3.29 o
  -1 -10   6       79.68       69.99     14.43 o
   0 -10   6      326.26      321.87     13.35 o
  -6  -9   6       11.46        9.05      4.50 o
  -5  -9   6      286.58      294.67      9.07 o
  -4  -9   6      234.22      225.68      7.25 o
  -3  -9   6        4.16        1.22      2.19 o
  -2  -9   6      183.65      193.96      6.73 o
  -1  -9   6      373.25      348.66     12.88 o
   0  -9   6        5.39        1.45      3.88 o
   1  -9   6       58.64       59.17      5.98 o
   2  -9   6       40.87       52.26      4.62 o
  -7  -8   6        2.29        0.31      2.79 o
  -6  -8   6       21.76       21.04      3.33 o
  -5  -8   6      125.62      116.31      4.68 o
  -4  -8   6      228.12      228.92      6.32 o
  -3  -8   6        3.52        3.55      1.87 o
  -2  -8   6      562.06      570.90     10.39 o
  -1  -8   6       64.98       58.99      4.39 o
   0  -8   6      185.31      192.13      7.75 o
   1  -8   6       41.78       42.23      4.53 o
   2  -8   6       78.84       81.53      6.02 o
   3  -8   6        1.01        2.76      2.57 o
  -7  -7   6       12.36        9.00      3.41 o
  -6  -7   6      324.52      329.26     11.02 o
  -5  -7   6        4.90        4.86      2.22 o
  -4  -7   6       96.33      108.58      4.97 o
  -3  -7   6       15.15       13.67      2.25 o
  -2  -7   6       10.91       10.64      1.43 o
  -1  -7   6      554.68      530.41      9.64 o
   0  -7   6        1.44        1.98      1.63 o
   1  -7   6      458.48      452.38      8.47 o
   2  -7   6      193.18      213.26      6.34 o
   3  -7   6       35.02       45.71      4.37 o
   4  -7   6      249.84      239.38      7.53 o
  -8  -6   6       11.28        7.76      4.03 o
  -7  -6   6       95.81       96.22      7.45 o
  -6  -6   6       45.48       49.37      4.47 o
  -5  -6   6        3.34        2.53      2.11 o
  -4  -6   6       33.88       37.21      2.95 o
  -3  -6   6      321.18      328.02      7.61 o
  -2  -6   6      669.63      652.73     12.02 o
  -1  -6   6      128.37      140.01      4.85 o
   0  -6   6        3.64        2.98      1.40 o
   1  -6   6      649.49      666.47     10.95 o
   2  -6   6      787.10      763.72     11.40 o
   3  -6   6      639.53      631.03     10.62 o
   4  -6   6        1.67        1.78      1.44 o
   5  -6   6      178.85      174.06      7.14 o
  -8  -5   6      228.77      258.54      8.12 o
  -7  -5   6       74.56       85.67      7.76 o
  -6  -5   6      617.46      608.25     14.70 o
  -5  -5   6       48.11       43.88      4.71 o
  -4  -5   6      142.49      139.99      4.76 o
  -3  -5   6      734.11      732.11     12.82 o
  -2  -5   6      627.27      600.84     11.04 o
  -1  -5   6      231.46      202.17      5.48 o
   0  -5   6      154.68      159.47      3.50 o
   1  -5   6      285.50      274.52      4.90 o
   2  -5   6      808.65      869.75     11.25 o
   3  -5   6      409.76      380.60      5.97 o
   4  -5   6      280.99      267.64     10.10 o
   5  -5   6      303.20      304.06      7.51 o
   6  -5   6      261.56      255.35      6.72 o
  -8  -4   6      244.94      261.15      8.48 o
  -7  -4   6      329.97      324.03     13.97 o
  -6  -4   6      222.83      215.98      5.80 o
  -5  -4   6     1171.13     1211.19     15.52 o
  -4  -4   6     1292.60     1279.62     35.07 o
  -3  -4   6      155.33      148.86      4.64 o
  -2  -4   6     1500.07     1535.47     18.35 o
  -1  -4   6      286.60      272.97      6.26 o
   0  -4   6      321.94      302.98      5.09 o
   1  -4   6      597.92      669.89      6.89 o
   2  -4   6      555.53      515.15      5.57 o
   3  -4   6      332.55      353.89      4.79 o
   4  -4   6      181.03      177.95      3.67 o
   5  -4   6      319.44      322.16      6.38 o
   6  -4   6      318.81      322.17      7.22 o
  -8  -3   6      179.94      185.35      7.51 o
  -7  -3   6      140.60      127.48      5.66 o
  -6  -3   6       40.75       44.46      3.18 o
  -5  -3   6     2555.18     2504.57     29.09 o
  -4  -3   6     1461.26     1503.58     19.87 o
  -3  -3   6      211.03      211.56      3.96 o
  -2  -3   6      150.31      130.81      3.68 o
  -1  -3   6     4969.81     5191.02     60.15 o
   0  -3   6     1302.44     1451.84     11.29 o
   1  -3   6      381.81      449.91      4.69 o
   2  -3   6      857.13      875.44      8.13 o
   3  -3   6        7.83        8.89      1.06 o
   4  -3   6      146.14      153.22      4.21 o
   5  -3   6      326.08      323.01      5.44 o
   6  -3   6      239.94      233.72      5.16 o
   7  -3   6       42.33       34.37      3.10 o
  -8  -2   6       12.70       12.15      3.57 o
  -7  -2   6        1.52        0.68      2.30 o
  -6  -2   6      856.70      815.80     13.79 o
  -5  -2   6      698.80      716.79      8.68 o
  -4  -2   6      180.96      178.57      2.69 o
  -3  -2   6      202.99      182.64      2.40 o
  -2  -2   6     1329.77     1448.98     11.79 o
  -1  -2   6      931.79      940.83      7.52 o
   0  -2   6        3.40        1.74      0.61 o
   1  -2   6     1390.54     1497.19     12.74 o
   2  -2   6      132.15      108.51      2.32 o
   3  -2   6       13.70       16.62      0.87 o
   4  -2   6       78.26       83.22      1.72 o
   5  -2   6      152.00      150.04      3.43 o
   6  -2   6      225.07      220.98      4.72 o
   7  -2   6        1.13        2.12      2.26 o
   8  -2   6      118.99      125.44      6.13 o
  -8  -1   6       53.53       52.13      9.47 o
  -7  -1   6        3.16        2.07      2.68 o
  -6  -1   6        2.59        2.93      1.50 o
  -5  -1   6      158.62      156.87      3.35 o
  -4  -1   6        1.86        2.82      0.88 o
  -3  -1   6     1638.93     1757.29     17.73 o
  -2  -1   6       36.38       29.89      1.29 o
  -1  -1   6       11.00       18.11      1.74 o
   0  -1   6      160.56      168.14      2.10 o
   1  -1   6     2782.37     2743.33     18.93 o
   2  -1   6      427.37      491.27      4.58 o
   3  -1   6      138.25      161.16      2.04 o
   4  -1   6     1159.30     1156.07      8.69 o
   5  -1   6        2.48        2.53      1.05 o
   6  -1   6      299.68      300.14      7.83 o
   7  -1   6        1.32       -0.62      1.68 o
   8  -1   6      310.88      310.93      7.31 o
  -7   0   6       23.85       23.71      3.13 o
  -6   0   6      174.49      174.95      4.21 o
  -5   0   6      222.11      216.43      4.37 o
  -4   0   6       49.20       48.06      3.67 o
  -3   0   6      536.86      579.10      5.77 o
  -2   0   6     3739.70     3921.06     29.09 o
  -1   0   6      406.06      379.07      3.86 o
   0   0   6       10.78       25.00      1.26 o
   1   0   6       53.81       42.80      1.27 o
   2   0   6       49.39       78.19      1.52 o
   3   0   6      860.34      897.87      7.86 o
   4   0   6      287.69      312.81      3.57 o
   5   0   6      437.23      439.33      5.55 o
   6   0   6      287.28      275.19      5.23 o
   7   0   6       30.94       25.60      2.17 o
   8   0   6      121.34      126.95      4.56 o
  -7   1   6      105.29      106.74     12.28 o
  -6   1   6      135.07      141.51      7.62 o
  -5   1   6       65.18       64.53      2.85 o
  -4   1   6      389.40      398.99      6.50 o
  -3   1   6      933.93      930.14     13.44 o
  -2   1   6       54.26       34.79      1.32 o
  -1   1   6      333.82      418.25      4.62 o
   0   1   6      321.88      302.90      3.64 o
   1   1   6     2254.72     2297.88     21.80 o
   2   1   6     3445.04     3516.39     26.38 o
   3   1   6       54.18       45.76      1.21 o
   4   1   6      107.98       97.38      2.09 o
   5   1   6      604.24      611.14      7.97 o
   6   1   6      393.48      387.75      6.08 o
   7   1   6      109.82      112.48      5.59 o
   8   1   6       73.85       70.01      3.47 o
   9   1   6       37.63       31.24      3.10 o
  -7   2   6      159.05      169.99      7.01 o
  -6   2   6       16.25       20.19      2.41 o
  -5   2   6        1.77        1.44      1.32 o
  -4   2   6      461.67      469.79      6.49 o
  -3   2   6      245.59      231.31      3.42 o
  -2   2   6      330.51      279.01      3.56 o
  -1   2   6      181.87      235.51      2.94 o
   0   2   6      607.64      618.94      5.97 o
   1   2   6     1639.96     1727.72     14.60 o
   2   2   6     4642.12     5057.65     51.33 o
   3   2   6      633.43      656.43      6.18 o
   4   2   6      996.99      992.10      8.07 o
   5   2   6      801.69      796.72      9.17 o
   6   2   6     1162.09     1152.32     14.68 o
   7   2   6      345.96      323.12      6.04 o
   8   2   6        2.45        0.00      2.19 o
   9   2   6      242.26      259.64      8.87 o
  -6   3   6       89.31      107.87      5.89 o
  -5   3   6      440.97      471.68      8.13 o
  -4   3   6      246.06      241.39      4.52 o
  -3   3   6      824.24      810.90      8.55 o
  -2   3   6      169.50      162.51      3.35 o
  -1   3   6      666.97      663.13      7.48 o
   0   3   6      316.62      328.42      5.15 o
   1   3   6     1704.32     1838.92     14.95 o
   2   3   6     3668.71     3937.15     60.36 o
   3   3   6     1393.04     1503.36     19.62 o
   4   3   6      240.30      228.56      3.95 o
   5   3   6     1204.19     1143.16     17.49 o
   6   3   6     1905.99     1906.67     29.80 o
   7   3   6      339.38      306.62      7.82 o
   8   3   6      229.56      239.38      7.38 o
   9   3   6       16.23       19.66      5.28 o
  -6   4   6      398.06      375.79     12.34 o
  -5   4   6     1053.06     1047.14     14.35 o
  -4   4   6      404.55      425.42      7.44 o
  -3   4   6      196.09      193.12      4.63 o
  -2   4   6      644.94      644.72      8.71 o
  -1   4   6     1554.01     1584.32     14.36 o
   0   4   6       62.77       48.69      2.12 o
   1   4   6      823.18      821.80      9.86 o
   2   4   6      878.70      918.43     11.08 o
   3   4   6      112.92       93.52      2.51 o
   4   4   6     1328.88     1391.07     18.91 o
   5   4   6      868.69      846.11     20.17 o
   6   4   6      663.19      630.30     11.09 o
   7   4   6       29.79       37.65      3.05 o
   8   4   6      256.49      239.20     13.04 o
   9   4   6      476.28      493.65     11.84 o
  -5   5   6      334.66      342.04      7.33 o
  -4   5   6      208.65      220.31      5.71 o
  -3   5   6       90.77       86.29      5.29 o
  -2   5   6     1462.81     1445.13     15.46 o
  -1   5   6      600.47      595.60      7.31 o
   0   5   6      269.67      283.42      7.35 o
   1   5   6      492.70      458.38      6.35 o
   2   5   6      260.33      292.72      4.93 o
   3   5   6      177.92      170.93      3.45 o
   4   5   6      360.60      345.27      5.70 o
   5   5   6     1138.28     1109.00     24.52 o
   6   5   6      115.99      111.74      5.90 o
   7   5   6       60.45       61.46      5.59 o
   8   5   6      552.05      563.18     14.90 o
   9   5   6       11.30       12.30      4.03 o
  -4   6   6      110.58      125.34      5.29 o
  -3   6   6      184.14      178.45      6.49 o
  -2   6   6        5.86        6.48      1.31 o
  -1   6   6      263.33      272.85      5.96 o
   0   6   6      777.60      781.37     14.25 o
   1   6   6       23.76       21.47      2.31 o
   2   6   6        5.90        5.40      1.47 o
   3   6   6       15.46       16.90      1.86 o
   4   6   6        8.63       12.02      1.47 o
   5   6   6        1.40       -0.08      1.19 o
   6   6   6        1.35        0.62      1.86 o
   7   6   6      180.50      169.78      7.76 o
   8   6   6       63.01       70.15      6.52 o
   9   6   6        1.69        5.90      3.72 o
  -3   7   6      240.08      247.66     10.47 o
  -2   7   6      253.95      243.86      7.95 o
  -1   7   6       92.84       89.07      5.49 o
   0   7   6       59.37       61.55      3.04 o
   1   7   6      266.36      280.02      6.93 o
   2   7   6        4.71        4.63      2.64 o
   3   7   6       20.99       17.86      1.96 o
   4   7   6      300.45      311.77      8.16 o
   5   7   6      110.90      109.26      4.97 o
   6   7   6      246.05      230.31      8.07 o
   7   7   6       20.13       16.14      3.10 o
   8   7   6       82.80       82.87      6.21 o
   9   7   6      214.80      201.13     10.24 o
  -2   8   6       27.43       27.16      4.13 o
  -1   8   6        2.64       -0.98      4.01 o
   0   8   6      128.39      131.78      4.67 o
   1   8   6       81.58       92.15      7.46 o
   2   8   6       26.15       29.26      2.80 o
   3   8   6       75.70       63.73      3.24 o
   4   8   6      311.89      304.26      6.73 o
   5   8   6        1.24        1.86      1.86 o
   6   8   6       10.70        8.07      2.48 o
   7   8   6       84.43       90.94      5.28 o
   8   8   6      132.78      125.40      7.14 o
  -1   9   6      114.93      111.44      5.29 o
   0   9   6        1.26       -0.66      2.87 o
   1   9   6      196.56      198.40      7.90 o
   2   9   6      547.40      514.62     14.90 o
   3   9   6      128.66      150.78      5.12 o
   4   9   6       70.16       76.60      9.31 o
   5   9   6      221.18      216.96      7.45 o
   6   9   6      322.55      312.87      9.31 o
   7   9   6       34.31       32.59      3.72 o
   8   9   6       50.27       48.73      4.97 o
   0  10   6       89.40       94.36      7.45 o
   1  10   6      290.91      259.37      9.74 o
   2  10   6      300.04      291.76     10.86 o
   3  10   6      214.54      189.17      7.06 o
   4  10   6       57.39       57.11      4.35 o
   5  10   6      572.07      594.08     14.90 o
   6  10   6      869.80      875.90     20.17 o
   7  10   6       44.53       49.35      4.35 o
   3  11   6       31.51       37.56      4.66 o
   4  11   6      171.70      165.43      7.45 o
   5  11   6      864.16      871.87     20.49 o
  -4 -10   7       36.64       27.76      3.25 o
  -3 -10   7       35.43       33.89      3.73 o
  -2 -10   7       48.28       44.26      5.28 o
  -1 -10   7        1.45        4.66      3.10 o
  -6  -9   7       78.79       78.09      5.55 o
  -5  -9   7       26.76       21.83      3.88 o
  -4  -9   7       59.44       53.18      9.16 o
  -3  -9   7       50.83       54.77      4.09 o
  -2  -9   7        4.35        2.27      2.15 o
  -1  -9   7      103.30      102.24      6.11 o
   0  -9   7       46.73       57.74     16.30 o
   1  -9   7      151.28      146.54      5.82 o
  -7  -8   7      254.44      256.69     11.17 o
  -6  -8   7        3.11        5.37      2.55 o
  -5  -8   7        9.74        7.14      2.57 o
  -4  -8   7       14.37       15.54      3.57 o
  -3  -8   7       41.30       42.40      4.19 o
  -2  -8   7      753.89      731.61     14.31 o
  -1  -8   7       46.19       39.71      4.61 o
   0  -8   7       11.70       11.94      2.96 o
   1  -8   7      138.95      133.62      5.21 o
   2  -8   7      330.41      330.63      8.49 o
   3  -8   7      174.67      151.84      9.79 o
  -7  -7   7       62.58       62.70      6.52 o
  -6  -7   7      352.77      365.60     10.95 o
  -5  -7   7      138.36      146.94      6.50 o
  -4  -7   7      470.50      492.31     12.17 o
  -3  -7   7       56.66       53.62      4.81 o
  -2  -7   7        1.51        2.43      1.35 o
  -1  -7   7      453.05      444.97      9.57 o
   0  -7   7      281.15      269.39      6.72 o
   1  -7   7      312.80      307.85      6.51 o
   2  -7   7      393.40      404.06      9.06 o
   3  -7   7      239.19      237.98      7.14 o
   4  -7   7       27.08       24.80      4.40 o
  -7  -6   7      205.55      204.85     10.55 o
  -6  -6   7       59.73       56.01      5.07 o
  -5  -6   7     1178.21     1253.21     24.23 o
  -4  -6   7     1124.72     1134.77     19.05 o
  -3  -6   7      339.09      346.30      8.20 o
  -2  -6   7      495.46      470.73      9.98 o
  -1  -6   7      353.68      359.20      8.40 o
   0  -6   7      291.81      283.36      6.56 o
   1  -6   7       52.77       58.40      3.10 o
   2  -6   7     1102.50     1027.72     14.22 o
   3  -6   7      318.18      319.06      6.97 o
   4  -6   7      130.14      136.73      3.98 o
   5  -6   7       38.57       34.65      3.33 o
  -8  -5   7      370.50      382.39     10.34 o
  -7  -5   7       14.83       14.39      2.68 o
  -6  -5   7      152.16      157.70      7.23 o
  -5  -5   7     1709.85     1635.72     25.68 o
  -4  -5   7      708.03      747.62     13.82 o
  -3  -5   7      256.37      249.09      7.50 o
  -2  -5   7     1142.92     1141.29     18.34 o
  -1  -5   7     1536.90     1564.87     23.84 o
   0  -5   7      141.28      149.56      3.88 o
   1  -5   7      135.97      125.12      3.29 o
   2  -5   7      417.68      441.63      7.15 o
   3  -5   7      145.06      140.02      3.53 o
   4  -5   7        3.12        1.94      1.41 o
   5  -5   7      333.20      327.10      7.08 o
   6  -5   7      274.49      278.76      6.97 o
  -8  -4   7       51.87       55.18      6.21 o
  -7  -4   7        9.66       12.57      2.68 o
  -6  -4   7      592.62      542.27     11.86 o
  -5  -4   7      848.50      894.86     12.54 o
  -4  -4   7       64.11       52.97      2.61 o
  -3  -4   7      491.14      496.21      9.90 o
  -2  -4   7      679.73      748.55     13.03 o
  -1  -4   7     1405.70     1450.51     33.09 o
   0  -4   7       42.30       33.70      1.93 o
   1  -4   7      445.57      447.64      4.97 o
   2  -4   7       30.42       34.13      1.53 o
   3  -4   7      129.02      122.45      2.79 o
   4  -4   7      310.78      297.63      4.82 o
   5  -4   7       90.66       92.98      3.44 o
   6  -4   7       29.19       29.53      2.92 o
  -8  -3   7      114.51      111.42      6.34 o
  -7  -3   7        1.60        3.64      2.46 o
  -6  -3   7       14.80       15.57      2.42 o
  -5  -3   7      157.23      158.87      6.32 o
  -4  -3   7      191.38      217.33      5.29 o
  -3  -3   7       11.74       11.90      1.38 o
  -2  -3   7      422.88      437.34      6.17 o
  -1  -3   7     1014.15     1028.26     10.31 o
   0  -3   7      424.57      437.36      3.94 o
   1  -3   7      131.71      131.33      2.13 o
   2  -3   7      482.15      514.97      7.79 o
   3  -3   7      128.84      126.12      2.65 o
   4  -3   7      124.15      123.39      2.81 o
   5  -3   7        3.61        3.22      1.67 o
   6  -3   7       98.20       92.54      3.49 o
   7  -3   7        8.47        8.14      2.14 o
  -8  -2   7       61.30       57.01      5.13 o
  -7  -2   7       37.68       41.24      4.10 o
  -6  -2   7      224.22      217.56      6.42 o
  -5  -2   7       36.78       36.19      1.82 o
  -4  -2   7       67.77       65.50      2.14 o
  -3  -2   7       13.39       19.20      1.30 o
  -2  -2   7      526.02      512.01      4.94 o
  -1  -2   7        5.64        2.42      0.52 o
   0  -2   7      218.94      189.83      2.73 o
   1  -2   7       61.96       52.55      1.51 o
   2  -2   7      469.30      451.25      4.47 o
   3  -2   7       49.79       53.08      1.47 o
   4  -2   7       46.36       40.21      1.42 o
   5  -2   7      122.92      127.32      3.11 o
   6  -2   7       23.62       20.57      1.77 o
   7  -2   7       46.42       47.22      4.06 o
  -7  -1   7       70.59       65.98      3.40 o
  -6  -1   7       19.78       25.49      2.46 o
  -5  -1   7      428.90      410.52      7.34 o
  -4  -1   7        1.84        2.04      0.96 o
  -3  -1   7     1658.42     1731.05     15.87 o
  -2  -1   7       10.64        3.89      0.79 o
  -1  -1   7     1424.40     1696.71     13.62 o
   0  -1   7        2.84        9.97      1.10 o
   1  -1   7     1458.44     1532.20     12.76 o
   2  -1   7     1874.89     1846.92     15.06 o
   3  -1   7      808.45      842.67      6.99 o
   4  -1   7      262.81      247.42      2.87 o
   5  -1   7       17.69       17.66      1.49 o
   6  -1   7      242.33      236.42      5.60 o
   7  -1   7      195.75      188.63      8.39 o
   8  -1   7       42.29       36.06      3.14 o
  -7   0   7      176.69      182.23     13.66 o
  -6   0   7       22.67       21.26      2.02 o
  -5   0   7      232.44      223.78      4.51 o
  -4   0   7        5.17        5.99      1.20 o
  -3   0   7       69.05       55.97      1.83 o
  -2   0   7     1135.08     1081.74      9.93 o
  -1   0   7        5.18       16.80      0.90 o
   0   0   7      457.56      462.66      4.36 o
   1   0   7      446.42      428.18      4.09 o
   2   0   7     3569.55     3791.41     29.11 o
   3   0   7      409.24      429.12      3.85 o
   4   0   7      913.87      951.48      8.07 o
   5   0   7     1482.77     1450.97     13.98 o
   6   0   7      923.81      931.19     11.64 o
   7   0   7      101.28       95.09      3.78 o
   8   0   7       11.11        9.35      2.19 o
  -7   1   7       32.77       36.91      3.15 o
  -6   1   7      459.70      467.02     10.17 o
  -5   1   7      677.83      698.16     12.01 o
  -4   1   7      252.53      250.05      5.88 o
  -3   1   7       12.29       10.05      1.05 o
  -2   1   7      235.72      209.70      3.24 o
  -1   1   7     4117.12     4292.39     31.76 o
   0   1   7      201.82      211.24      3.03 o
   1   1   7     3011.03     3211.82     25.97 o
   2   1   7     4558.63     4649.16     32.51 o
   3   1   7      329.85      323.11      3.08 o
   4   1   7      391.88      388.87      5.48 o
   5   1   7     2315.67     2256.05     22.85 o
   6   1   7     1913.03     1866.02     19.86 o
   7   1   7      144.65      139.74      4.89 o
   8   1   7      227.32      236.73      7.88 o
   9   1   7      206.86      229.88      7.14 o
  -6   2   7      326.86      342.29     10.66 o
  -5   2   7     1131.08     1132.84     14.80 o
  -4   2   7      467.10      479.64      7.04 o
  -3   2   7      603.77      593.10      6.87 o
  -2   2   7      920.12      958.22      8.65 o
  -1   2   7      920.44      956.12      8.33 o
   0   2   7      422.67      447.20      4.43 o
   1   2   7     1402.78     1482.18     13.96 o
   2   2   7     1683.10     1715.13     16.05 o
   3   2   7      270.57      243.54      3.68 o
   4   2   7      143.84      121.53      1.86 o
   5   2   7     2107.54     2041.27     20.56 o
   6   2   7     1359.58     1345.75     16.89 o
   7   2   7        3.93        6.67      1.41 o
   8   2   7      329.73      318.96      6.15 o
   9   2   7      281.89      309.33      9.59 o
  -6   3   7      397.43      393.20     14.40 o
  -5   3   7      313.42      336.26      6.80 o
  -4   3   7      409.95      415.49      7.25 o
  -3   3   7      197.55      212.43      3.70 o
  -2   3   7     1627.03     1608.22     14.41 o
  -1   3   7      610.60      628.15      6.42 o
   0   3   7      775.74      819.85      8.65 o
   1   3   7      797.18      825.94      6.82 o
   2   3   7       81.16       94.92      1.74 o
   3   3   7      541.32      540.22      5.45 o
   4   3   7      557.04      566.65      6.84 o
   5   3   7      406.72      415.51      8.18 o
   6   3   7       48.46       45.68      3.13 o
   7   3   7      690.75      644.42     12.64 o
   8   3   7      179.67      193.11     13.19 o
   9   3   7       54.57       60.70      6.83 o
  -5   4   7      221.14      234.79      6.85 o
  -4   4   7       35.74       37.62      2.74 o
  -3   4   7      382.67      380.99     10.35 o
  -2   4   7      675.38      690.02      8.45 o
  -1   4   7      311.10      326.65      4.80 o
   0   4   7      104.96       91.45      2.55 o
   1   4   7      108.37      115.05      4.44 o
   2   4   7      202.50      192.81      3.74 o
   3   4   7        3.69        1.24      1.86 o
   4   4   7      127.05      125.58      3.38 o
   5   4   7        8.58        4.97      1.41 o
   6   4   7       47.95       48.80      2.98 o
   7   4   7        6.94        9.35      2.08 o
   8   4   7      240.26      222.40      7.01 o
   9   4   7       25.21       24.78      3.58 o
  -5   5   7       14.97       14.60      2.46 o
  -4   5   7        1.66        4.03      1.78 o
  -3   5   7      130.43      138.03      4.36 o
  -2   5   7      283.27      272.74      5.31 o
  -1   5   7       51.34       51.85      2.06 o
   0   5   7      800.92      776.96     10.50 o
   1   5   7        4.42        3.36      1.05 o
   2   5   7       87.04       95.04      5.11 o
   3   5   7       22.93       24.72      2.04 o
   4   5   7     1087.13     1154.91     17.30 o
   5   5   7       15.71       11.79      2.48 o
   6   5   7      663.04      656.15     17.38 o
   7   5   7        3.88        3.10      2.79 o
   8   5   7       38.61       42.32      3.58 o
   9   5   7      152.76      134.23      9.31 o
  -4   6   7        6.12        5.04      2.28 o
  -3   6   7       21.84       23.18      2.27 o
  -2   6   7        3.55        1.44      1.33 o
  -1   6   7       93.05       94.01      3.58 o
   0   6   7       68.99       75.35      4.97 o
   1   6   7      344.89      347.26      5.81 o
   2   6   7      162.32      156.49      5.72 o
   3   6   7      337.75      339.65      6.97 o
   4   6   7       19.30       21.74      1.88 o
   5   6   7      133.71      126.64      5.90 o
   6   6   7      498.09      476.44     13.66 o
   7   6   7       56.10       58.04      5.28 o
   8   6   7      140.66      159.54      8.69 o
   9   6   7      115.81      152.71      9.31 o
  -3   7   7      218.50      227.29     15.67 o
  -2   7   7        1.76        0.24      2.29 o
  -1   7   7       27.60       23.01      2.75 o
   0   7   7        9.75       11.56      1.78 o
   1   7   7      485.91      472.51      9.82 o
   2   7   7     1357.71     1305.36     19.68 o
   3   7   7       30.49       39.14      3.52 o
   4   7   7       24.83       25.83      2.34 o
   5   7   7      531.41      558.38     14.59 o
   6   7   7      316.91      324.66     10.24 o
   7   7   7       57.89       62.08      4.97 o
   8   7   7        2.06        0.31      2.79 o
   9   7   7      297.72      302.62     12.73 o
  -2   8   7      228.01      230.94     11.27 o
  -1   8   7        1.34       -1.10      2.16 o
   0   8   7       12.74       10.19      2.94 o
   1   8   7      837.13      789.54     17.38 o
   2   8   7       67.36       88.46      9.66 o
   3   8   7      334.02      332.22      7.53 o
   4   8   7      320.18      308.01      7.74 o
   5   8   7      983.52     1023.65     23.28 o
   6   8   7      537.29      545.35     14.59 o
   7   8   7       15.57       15.52      3.10 o
   8   8   7      201.40      205.78      9.00 o
  -1   9   7       61.17       57.10      9.14 o
   0   9   7      174.80      182.53      7.98 o
   1   9   7      169.18      158.63      7.34 o
   2   9   7      304.67      276.89      8.94 o
   3   9   7        1.26       -2.01      3.88 o
   4   9   7      506.94      503.32     17.54 o
   5   9   7     1476.32     1464.39     31.66 o
   6   9   7       24.61       20.49      3.10 o
   7   9   7      217.41      219.44      8.69 o
   8   9   7      230.65      223.48      9.31 o
   1  10   7       14.09        6.09      3.72 o
   2  10   7       40.02       48.56      4.75 o
   3  10   7      115.79      106.44      5.69 o
   4  10   7      394.94      423.36     12.73 o
   5  10   7       52.19       53.70      4.66 o
   6  10   7      172.81      175.99      7.45 o
   7  10   7       80.11       85.05      5.28 o
  -3 -10   8       29.43       31.35      4.66 o
  -2 -10   8       24.49       23.90      4.35 o
  -5  -9   8       56.01       62.36      5.22 o
  -4  -9   8      325.89      305.99      9.81 o
  -3  -9   8      127.01      132.09      5.87 o
  -2  -9   8       10.72       12.80      2.86 o
  -1  -9   8       17.75       18.38      3.12 o
   0  -9   8      133.64      139.05      8.38 o
   1  -9   8       50.57       58.38      4.23 o
  -6  -8   8       49.80       51.14      5.15 o
  -5  -8   8      559.34      569.68     17.07 o
  -4  -8   8      108.00      112.58     12.73 o
  -3  -8   8      186.93      177.48      7.13 o
  -2  -8   8      409.67      395.44     11.22 o
  -1  -8   8      643.41      661.18     14.05 o
   0  -8   8        8.54        4.77      2.51 o
   1  -8   8       44.10       37.41      5.16 o
   2  -8   8      344.47      327.28      9.33 o
   3  -8   8       90.36       98.59      5.61 o
  -7  -7   8       40.12       47.80      6.52 o
  -6  -7   8      124.13      118.27      6.57 o
  -5  -7   8     1196.21     1199.43     24.28 o
  -4  -7   8      426.59      438.94     17.07 o
  -3  -7   8        5.04        5.69      2.22 o
  -2  -7   8      763.30      738.03     12.42 o
  -1  -7   8      431.41      412.98      9.38 o
   0  -7   8      271.15      262.51      6.80 o
   1  -7   8      266.36      242.94     13.56 o
   2  -7   8      177.68      187.07      6.11 o
   3  -7   8       13.47       15.34      3.05 o
   4  -7   8       36.36       39.00      4.11 o
  -7  -6   8        9.11        0.93      3.41 o
  -6  -6   8      243.04      231.27     12.73 o
  -5  -6   8      536.97      552.76     34.92 o
  -4  -6   8      459.11      468.99     12.10 o
  -3  -6   8      483.99      500.32     12.27 o
  -2  -6   8       32.58       25.34      3.57 o
  -1  -6   8     1679.29     1629.55     22.77 o
   0  -6   8      191.61      193.78      7.05 o
   1  -6   8      104.42       95.86      4.07 o
   2  -6   8       38.80       36.51      2.61 o
   3  -6   8        4.36        0.47      1.77 o
   4  -6   8      269.60      265.94      6.93 o
   5  -6   8        2.63        2.87      1.90 o
  -7  -5   8       24.72       22.41      3.21 o
  -6  -5   8       47.69       44.42      4.70 o
  -5  -5   8       74.32       86.12      5.59 o
  -4  -5   8      159.31      148.49      5.60 o
  -3  -5   8        8.91        9.28      2.13 o
  -2  -5   8     1686.39     1748.56     26.58 o
  -1  -5   8      172.04      170.09      5.56 o
   0  -5   8      213.36      223.46      7.30 o
   1  -5   8        2.80        3.55      1.44 o
   2  -5   8       13.58       13.50      1.70 o
   3  -5   8      802.96      775.65      9.83 o
   4  -5   8        4.19        3.56      1.49 o
   5  -5   8       73.24       71.72      3.95 o
   6  -5   8        2.03        0.93      2.53 o
  -7  -4   8       52.41       59.30      9.62 o
  -6  -4   8      167.01      155.29      5.27 o
  -5  -4   8        2.28        1.52      1.44 o
  -4  -4   8       45.46       58.02      6.44 o
  -3  -4   8      463.24      470.16      7.33 o
  -2  -4   8      230.52      214.40      4.22 o
  -1  -4   8       10.01        7.47      1.19 o
   0  -4   8       79.52       77.95      2.55 o
   1  -4   8      206.57      187.18      2.88 o
   2  -4   8      270.14      274.22      4.14 o
   3  -4   8        4.68        6.58      1.09 o
   4  -4   8       82.45       84.89      2.98 o
   5  -4   8       38.02       36.23      2.48 o
   6  -4   8      122.22      132.19      9.50 o
  -7  -3   8      310.35      307.21     10.41 o
  -6  -3   8       10.30       11.23      2.40 o
  -5  -3   8       40.06       37.97      2.70 o
  -4  -3   8      324.62      317.27      6.26 o
  -3  -3   8       30.84       29.55      2.03 o
  -2  -3   8       75.07       60.56      2.55 o
  -1  -3   8       47.30       33.20      1.59 o
   0  -3   8      101.47       86.07      1.70 o
   1  -3   8       83.58       91.85      2.44 o
   2  -3   8      583.27      608.54      6.98 o
   3  -3   8      266.45      291.53      4.33 o
   4  -3   8      354.14      354.80      4.97 o
   5  -3   8        2.46        4.38      1.48 o
   6  -3   8      266.73      271.60     10.53 o
   7  -3   8       20.06       21.08      3.40 o
  -7  -2   8       58.30       61.66      4.63 o
  -6  -2   8        8.67       10.13      2.31 o
  -5  -2   8      641.55      640.60      8.35 o
  -4  -2   8        2.42        6.08      1.11 o
  -3  -2   8       56.60       45.06      2.25 o
  -2  -2   8        6.15        3.51      0.89 o
  -1  -2   8      110.06       86.24      1.72 o
   0  -2   8      607.28      648.15      6.53 o
   1  -2   8      525.88      507.53      5.55 o
   2  -2   8     2228.84     2218.31     19.29 o
   3  -2   8      145.27      159.63      2.41 o
   4  -2   8       50.33       46.60      1.64 o
   5  -2   8     1484.49     1500.19     14.84 o
   6  -2   8     1085.93     1115.39     12.05 o
   7  -2   8       55.14       64.39      6.54 o
  -7  -1   8        0.98       -0.46      1.60 o
  -6  -1   8      415.77      409.79      7.37 o
  -5  -1   8      228.00      233.32      4.75 o
  -4  -1   8      404.49      400.67      6.19 o
  -3  -1   8      242.09      235.38      3.82 o
  -2  -1   8      190.14      166.03      2.93 o
  -1  -1   8     1108.04     1124.35      9.68 o
   0  -1   8      521.54      555.51      5.43 o
   1  -1   8     1723.60     1764.75     13.99 o
   2  -1   8     2679.90     2666.83     21.06 o
   3  -1   8      434.49      419.41      4.26 o
   4  -1   8      460.17      473.20      4.52 o
   5  -1   8      386.35      381.37      5.39 o
   6  -1   8     1134.04     1119.08     15.52 o
   7  -1   8      103.87      101.14      4.91 o
   8  -1   8      205.36      215.15      6.13 o
  -7   0   8       58.98       58.66      4.54 o
  -6   0   8      153.43      166.49      4.71 o
  -5   0   8      467.39      456.34      6.99 o
  -4   0   8       41.21       42.56      2.16 o
  -3   0   8      564.93      574.26      6.69 o
  -2   0   8     2624.42     2700.61     31.63 o
  -1   0   8      497.73      509.07      6.48 o
   0   0   8      112.23      129.74      2.10 o
   1   0   8      687.22      656.98      5.88 o
   2   0   8      515.81      495.21      5.07 o
   3   0   8      988.69     1010.71      8.38 o
   4   0   8      153.21      143.06      2.02 o
   5   0   8     1910.36     1884.18     17.60 o
   6   0   8      392.18      382.86      7.22 o
   7   0   8       62.40       70.23      4.30 o
   8   0   8      164.63      153.94      5.10 o
  -7   1   8        1.27        0.44      1.93 o
  -6   1   8      403.78      392.31      7.61 o
  -5   1   8      736.34      736.72     10.83 o
  -4   1   8      310.59      322.12      4.80 o
  -3   1   8       63.55       72.08      3.01 o
  -2   1   8     1442.61     1497.63     12.52 o
  -1   1   8     2095.12     2236.07     18.90 o
   0   1   8      821.98      853.84      7.54 o
   1   1   8      349.18      352.66      3.58 o
   2   1   8       90.94       67.99      1.51 o
   3   1   8       56.12       40.76      1.19 o
   4   1   8      814.44      838.23      9.41 o
   5   1   8      616.73      617.92      8.10 o
   6   1   8       25.73       29.96      2.04 o
   7   1   8      266.09      255.13      5.90 o
   8   1   8       75.25       79.49      3.76 o
   9   1   8      105.08       98.39      8.38 o
  -6   2   8       57.50       63.13      3.65 o
  -5   2   8      316.54      317.16      6.64 o
  -4   2   8      165.32      163.92      3.79 o
  -3   2   8      243.24      248.96      4.07 o
  -2   2   8      915.62      928.15      8.59 o
  -1   2   8      815.04      843.05      7.67 o
   0   2   8      192.52      166.49      3.88 o
   1   2   8      250.99      246.90      3.13 o
   2   2   8      861.85      871.39      8.93 o
   3   2   8       91.21       99.69      2.02 o
   4   2   8       44.82       35.36      1.45 o
   5   2   8       93.69       98.55      2.69 o
   6   2   8        1.74        2.01      1.23 o
   7   2   8        8.89       14.52      1.80 o
   8   2   8      186.15      188.15      4.64 o
   9   2   8       76.13       73.87      5.43 o
  -6   3   8       28.41       30.42      3.53 o
  -5   3   8        5.15        6.68      1.89 o
  -4   3   8      148.50      154.59      4.36 o
  -3   3   8      499.31      485.97      6.12 o
  -2   3   8       28.46       28.12      1.82 o
  -1   3   8      188.47      173.79      3.17 o
   0   3   8     2224.45     2238.36     20.82 o
   1   3   8        4.72        7.29      0.82 o
   2   3   8      120.22      120.52      1.93 o
   3   3   8      216.33      219.28      2.60 o
   4   3   8      617.47      630.58     10.17 o
   5   3   8      223.95      224.35      8.85 o
   6   3   8        2.49        6.34      1.86 o
   7   3   8      202.07      187.68     10.86 o
   8   3   8       53.28       58.00      5.43 o
   9   3   8       12.98       14.36      3.27 o
  -5   4   8       34.50       42.52      3.11 o
  -4   4   8        2.33       -0.87      1.77 o
  -3   4   8      167.76      164.86      3.95 o
  -2   4   8      396.85      369.14      5.72 o
  -1   4   8      115.71      107.31      2.78 o
   0   4   8      156.40      168.27      3.10 o
   1   4   8     1098.18     1140.86      9.97 o
   2   4   8      494.36      541.85      7.21 o
   3   4   8     1153.81     1130.34     17.72 o
   4   4   8       21.51       24.73      1.61 o
   5   4   8       44.48       34.23      4.35 o
   6   4   8      240.91      246.46      9.78 o
   7   4   8       64.11       66.69      4.03 o
   8   4   8      103.11      100.71      4.91 o
   9   4   8        1.89       -1.78      2.38 o
  -5   5   8        1.55        1.67      2.07 o
  -4   5   8       11.68       11.27      2.20 o
  -3   5   8      248.20      245.00      7.48 o
  -2   5   8       68.97       68.42      3.68 o
  -1   5   8        8.79        8.18      1.35 o
   0   5   8       51.39       54.63      3.06 o
   1   5   8      777.27      758.13     11.28 o
   2   5   8      953.99      969.92     23.20 o
   3   5   8      316.74      292.99      7.64 o
   4   5   8      438.59      439.36     22.19 o
   5   5   8     1907.97     1916.93     40.66 o
   6   5   8      142.87      153.95      7.45 o
   7   5   8       40.66       38.70      3.05 o
   8   5   8       21.01       18.21      2.74 o
   9   5   8      221.55      232.61      7.60 o
  -4   6   8      106.49      106.72      4.87 o
  -3   6   8       48.98       42.83      6.67 o
  -2   6   8       92.49       86.23      7.97 o
  -1   6   8       85.83       87.91      6.38 o
   0   6   8      218.82      212.86      4.97 o
   1   6   8      754.40      742.31     11.83 o
   2   6   8       15.47       19.76      2.29 o
   3   6   8      330.86      327.74      7.01 o
   4   6   8       12.81       13.04      2.43 o
   5   6   8     1800.67     1827.23     38.80 o
   6   6   8      359.51      352.29     11.48 o
   7   6   8       22.07       23.28      3.72 o
   8   6   8      219.38      230.31     10.55 o
   9   6   8      128.54      130.05      8.69 o
  -3   7   8      236.68      232.50      8.26 o
  -2   7   8       40.50       46.08      7.28 o
  -1   7   8        2.91        2.03      2.08 o
   0   7   8       60.45       58.74      5.58 o
   1   7   8      105.74      107.28      3.57 o
   2   7   8      930.20      893.79     14.87 o
   3   7   8       13.37       10.70      1.88 o
   4   7   8      371.34      395.83      8.03 o
   5   7   8      297.00      318.14     10.24 o
   6   7   8      283.64      275.00      9.93 o
   7   7   8      287.91      285.86     10.55 o
   8   7   8      122.71      119.81      7.45 o
   9   7   8      243.97      266.62     12.10 o
  -2   8   8      407.46      389.87     10.56 o
  -1   8   8      116.63      128.42     13.81 o
   0   8   8        1.36        0.41      1.99 o
   1   8   8       90.99      102.61      8.54 o
   2   8   8       60.17       65.76      7.82 o
   3   8   8      160.42      159.77      5.25 o
   4   8   8      365.62      349.67     10.71 o
   5   8   8      211.68      207.34      8.07 o
   6   8   8      108.40      121.67      6.21 o
   7   8   8      104.84      109.26      6.52 o
   8   8   8       91.76       89.70      6.21 o
  -1   9   8       25.45       28.88      4.97 o
   0   9   8      113.75      118.61     13.62 o
   1   9   8       92.22       89.63      7.91 o
   2   9   8       26.63       27.35      3.66 o
   3   9   8       44.36       43.53      4.19 o
   4   9   8      155.15      140.05      5.51 o
   5   9   8       39.86       47.18      4.35 o
   6   9   8       19.67       24.83      3.41 o
   7   9   8       60.45       67.35      4.97 o
   1  10   8       19.90       20.11      4.24 o
   2  10   8       39.56       36.17      4.49 o
   3  10   8       40.90       36.72      5.74 o
   4  10   8      102.71      132.53      6.83 o
   5  10   8        4.57        4.66      2.48 o
   6  10   8        8.55        9.31      2.79 o
  -5  -9   9      367.04      377.05     11.74 o
  -4  -9   9      146.22      161.81      7.37 o
  -3  -9   9       79.89       85.69      5.63 o
  -2  -9   9      178.51      179.08      7.09 o
  -1  -9   9       22.05       15.62      3.19 o
   0  -9   9      177.24      182.04      8.54 o
   1  -9   9       50.78       60.38      4.81 o
  -6  -8   9      158.89      164.45      8.07 o
  -5  -8   9       98.39       98.71      6.36 o
  -4  -8   9      153.12      165.91      7.30 o
  -3  -8   9      145.77      133.66      6.54 o
  -2  -8   9       23.42       23.46      3.58 o
  -1  -8   9     1106.67     1082.32     20.01 o
   0  -8   9       38.65       40.84      4.87 o
   1  -8   9        9.16       10.56      2.33 o
   2  -8   9        1.09        3.02      2.50 o
  -6  -7   9       90.45       79.81      6.30 o
  -5  -7   9      285.23      296.31     12.42 o
  -4  -7   9       24.45       31.63      3.91 o
  -3  -7   9       59.63       62.72      5.07 o
  -2  -7   9     1304.27     1270.20     25.78 o
  -1  -7   9      149.78      155.91      6.91 o
   0  -7   9      191.75      190.38      6.94 o
   1  -7   9       16.92       18.95      2.43 o
   2  -7   9       26.89       32.60      3.27 o
   3  -7   9      210.11      197.98      6.74 o
   4  -7   9        1.28        2.26      2.98 o
  -7  -6   9       29.21       29.80      5.59 o
  -6  -6   9       34.27       37.17      4.55 o
  -5  -6   9       26.62       20.03      3.55 o
  -4  -6   9      504.70      512.77     13.25 o
  -3  -6   9      532.37      536.01     14.59 o
  -2  -6   9       39.25       41.58      4.19 o
  -1  -6   9       68.07       74.16      3.69 o
   0  -6   9      333.78      347.46     15.18 o
   1  -6   9      227.09      210.00      4.98 o
   2  -6   9      225.10      214.23      5.59 o
   3  -6   9       16.70       19.05      2.94 o
   4  -6   9       26.64       27.96      2.20 o
   5  -6   9       24.64       20.82      2.48 o
  -7  -5   9      304.98      298.11      8.87 o
  -6  -5   9       11.14        7.20      2.25 o
  -5  -5   9       82.13       75.51      8.38 o
  -4  -5   9      383.04      361.06     11.33 o
  -3  -5   9       68.21       80.17      4.90 o
  -2  -5   9       66.77       67.66      3.96 o
  -1  -5   9      364.65      368.19      6.59 o
   0  -5   9      196.70      186.80      8.33 o
   1  -5   9        1.52        1.36      1.59 o
   2  -5   9      336.15      339.79      6.33 o
   3  -5   9      376.85      361.21      5.97 o
   4  -5   9      104.95      109.36      4.85 o
   5  -5   9       23.31       23.13      3.11 o
  -7  -4   9       21.25       23.51      3.20 o
  -6  -4   9      219.11      216.89      6.50 o
  -5  -4   9      170.62      160.11      5.06 o
  -4  -4   9        6.85        3.57      1.50 o
  -3  -4   9      372.59      352.01      6.47 o
  -2  -4   9      306.80      285.93      5.53 o
  -1  -4   9        1.75        2.37      1.14 o
   0  -4   9       95.25      100.65      3.78 o
   1  -4   9      432.96      421.46      5.93 o
   2  -4   9      502.46      514.78      7.24 o
   3  -4   9      218.28      223.69      3.75 o
   4  -4   9        2.57        0.70      1.13 o
   5  -4   9      425.88      425.27      7.17 o
   6  -4   9      173.40      170.80      9.93 o
  -7  -3   9       37.79       46.72      7.35 o
  -6  -3   9      100.93       95.56      4.85 o
  -5  -3   9      172.85      172.88      5.01 o
  -4  -3   9      100.00      100.93      3.69 o
  -3  -3   9       58.98       55.51      2.77 o
  -2  -3   9      181.88      180.93      8.42 o
  -1  -3   9     1460.53     1548.72     12.69 o
   0  -3   9      171.86      201.85      2.83 o
   1  -3   9      475.13      453.25      8.54 o
   2  -3   9      378.79      402.00      5.38 o
   3  -3   9       12.15       14.33      1.39 o
   4  -3   9      638.00      632.70      7.30 o
   5  -3   9      356.17      359.93      6.32 o
   6  -3   9      319.66      309.56      6.93 o
   7  -3   9        1.41        0.49      2.30 o
  -7  -2   9       66.49       63.09      4.57 o
  -6  -2   9       80.88       87.14      4.77 o
  -5  -2   9      178.48      171.19      3.76 o
  -4  -2   9      280.62      267.77      4.67 o
  -3  -2   9       44.21       42.22      1.92 o
  -2  -2   9      730.13      758.83      8.02 o
  -1  -2   9      306.94      290.58      3.61 o
   0  -2   9      410.62      453.16      6.48 o
   1  -2   9      286.79      285.45      3.91 o
   2  -2   9      597.13      564.57      5.66 o
   3  -2   9      283.32      299.94      4.95 o
   4  -2   9       68.03       69.15      2.80 o
   5  -2   9     1258.86     1285.50     13.04 o
   6  -2   9      390.00      409.05      6.81 o
   7  -2   9      106.75      105.61      4.47 o
  -7  -1   9       69.27       55.68      5.24 o
  -6  -1   9      128.15      118.36      3.98 o
  -5  -1   9      558.04      544.52      8.64 o
  -4  -1   9      273.44      288.51      4.71 o
  -3  -1   9       75.86       75.11      2.36 o
  -2  -1   9      201.32      192.59      3.37 o
  -1  -1   9      724.79      757.66      7.13 o
   0  -1   9      346.02      321.78      3.59 o
   1  -1   9      114.32      109.47      1.96 o
   2  -1   9      980.07      936.77      8.02 o
   3  -1   9      602.21      587.89      5.50 o
   4  -1   9       82.48       85.93      1.92 o
   5  -1   9       93.83       88.45      2.66 o
   6  -1   9      231.70      229.91      5.56 o
   7  -1   9       89.95       93.25      5.78 o
   8  -1   9      103.91      106.90      4.10 o
  -7   0   9       89.61       87.90      4.74 o
  -6   0   9       27.82       30.04      4.18 o
  -5   0   9      136.66      141.72      5.35 o
  -4   0   9       50.00       45.58      2.52 o
  -3   0   9      282.18      293.64      4.96 o
  -2   0   9     1921.34     1971.17     15.90 o
  -1   0   9      603.81      583.34      6.00 o
   0   0   9      351.38      320.66      3.62 o
   1   0   9        7.08        7.21      0.74 o
   2   0   9      772.40      752.98      6.70 o
   3   0   9      722.42      746.61      6.71 o
   4   0   9     1290.55     1276.23     10.32 o
   5   0   9        2.23        1.63      0.94 o
   6   0   9        1.88        0.12      1.23 o
   7   0   9      235.67      246.04      6.05 o
   8   0   9       67.67       64.16      3.78 o
  -6   1   9       61.30       62.41      3.61 o
  -5   1   9      372.41      360.09      7.09 o
  -4   1   9      171.17      175.04      4.61 o
  -3   1   9      123.78      118.87      2.86 o
  -2   1   9      111.69      111.53      2.43 o
  -1   1   9     1916.10     1864.73     15.07 o
   0   1   9      978.27      976.73      8.57 o
   1   1   9      105.58      108.38      1.92 o
   2   1   9      332.50      306.95      3.52 o
   3   1   9     1054.08     1009.97     10.20 o
   4   1   9      111.34      114.75      2.20 o
   5   1   9       13.89       17.54      1.64 o
   6   1   9      363.32      374.55      6.14 o
   7   1   9      174.02      175.67      4.91 o
   8   1   9      107.13      106.83      5.90 o
  -6   2   9      157.23      166.06      6.20 o
  -5   2   9      248.71      246.31      6.80 o
  -4   2   9      125.48      126.74      3.50 o
  -3   2   9      199.88      203.10      4.02 o
  -2   2   9      463.91      440.28      6.13 o
  -1   2   9      418.49      434.36      4.89 o
   0   2   9        7.60        6.99      0.82 o
   1   2   9     1492.71     1513.11     15.04 o
   2   2   9     1338.18     1362.63     13.68 o
   3   2   9       44.54       33.03      1.42 o
   4   2   9       68.05       75.21      1.87 o
   5   2   9      423.96      412.52      6.27 o
   6   2   9      310.52      304.39      5.87 o
   7   2   9        3.37        4.80      1.54 o
   8   2   9       33.01       34.60      2.42 o
   9   2   9      169.08      168.93      7.29 o
  -6   3   9       16.65       24.21      9.93 o
  -5   3   9        3.84        4.73      2.19 o
  -4   3   9      382.05      369.69      6.99 o
  -3   3   9      369.12      359.08      6.51 o
  -2   3   9       20.76       22.31      1.51 o
  -1   3   9       83.44       79.99      7.28 o
   0   3   9      407.44      429.64      5.67 o
   1   3   9     1432.47     1374.60     13.51 o
   2   3   9      162.26      175.83      2.61 o
   3   3   9       29.44       38.73      1.27 o
   4   3   9       62.89       56.38      1.42 o
   5   3   9      894.99      867.69     14.63 o
   6   3   9      221.59      204.39      5.96 o
   7   3   9        9.91       11.41      2.38 o
   8   3   9      135.04      144.82      5.96 o
   9   3   9       45.15       45.45      4.46 o
  -5   4   9       59.38       60.93      4.21 o
  -4   4   9       53.28       58.08      3.37 o
  -3   4   9       14.80       15.85      1.86 o
  -2   4   9      391.18      373.95      5.89 o
  -1   4   9       17.74       17.87      1.57 o
   0   4   9      193.41      179.56      3.42 o
   1   4   9       61.38       72.50      2.27 o
   2   4   9      373.46      377.36      6.69 o
   3   4   9      535.02      534.45     12.65 o
   4   4   9       17.53       19.12      1.94 o
   5   4   9      534.89      498.86     23.12 o
   6   4   9       19.13       26.65      2.61 o
   7   4   9      127.49      119.12      4.91 o
   8   4   9       88.36       92.95      5.15 o
   9   4   9      281.42      288.98      8.93 o
  -4   5   9       43.15       42.50      3.07 o
  -3   5   9      211.56      212.01      5.27 o
  -2   5   9      474.66      454.17      7.57 o
  -1   5   9       89.68       80.71      3.40 o
   0   5   9       84.94       87.19      2.47 o
   1   5   9      159.05      149.56      5.64 o
   2   5   9      631.53      639.19      9.87 o
   3   5   9        6.15        7.78      1.43 o
   4   5   9      593.98      571.11     15.52 o
   5   5   9      184.76      197.71      8.07 o
   6   5   9      270.05      252.31      6.26 o
   7   5   9       12.77       17.94      2.38 o
   8   5   9       31.24       32.17      6.05 o
   9   5   9      209.07      230.48      7.60 o
  -4   6   9       54.92       59.45      4.18 o
  -3   6   9       45.88       38.36      4.08 o
  -2   6   9      185.44      185.00      4.65 o
  -1   6   9      104.95      103.66      7.61 o
   0   6   9      130.43      136.13      4.58 o
   1   6   9      195.44      196.64      5.05 o
   2   6   9      329.81      329.71     11.36 o
   3   6   9       31.44       28.87      3.23 o
   4   6   9       35.63       40.04      4.35 o
   5   6   9     1114.54     1064.31     25.45 o
   6   6   9      229.37      235.89      9.62 o
   7   6   9       15.77       16.76      3.72 o
   8   6   9       65.39       61.46      6.52 o
   9   6   9       96.69       94.06      5.13 o
  -3   7   9      160.22      178.43      7.51 o
  -2   7   9        2.89        1.35      2.37 o
  -1   7   9      208.86      200.50      6.29 o
   0   7   9       33.27       35.14      5.43 o
   1   7   9      127.69      142.02      7.36 o
   2   7   9      179.09      157.90      5.35 o
   3   7   9      534.22      544.74     12.63 o
   4   7   9       76.41       72.01      4.97 o
   5   7   9        4.32        2.48      2.17 o
   6   7   9      284.20      277.48     10.24 o
   7   7   9       75.63       65.80      5.28 o
   8   7   9      376.27      369.67     13.66 o
  -2   8   9      299.33      294.11      9.28 o
  -1   8   9       60.47       60.27      8.72 o
   0   8   9       53.46       54.66      5.27 o
   1   8   9       66.78       63.01      3.63 o
   2   8   9      216.12      206.14     10.40 o
   3   8   9      236.90      233.57      8.16 o
   4   8   9      113.06      114.53      6.21 o
   5   8   9       83.67       92.49      5.90 o
   6   8   9      132.63      134.71      6.83 o
   7   8   9      185.19      193.68      8.69 o
   8   8   9        7.90        9.31      3.41 o
   0   9   9       69.51       68.07      9.46 o
   1   9   9      291.71      273.15     10.10 o
   2   9   9       17.61       24.98      6.52 o
   3   9   9      131.20      146.61     17.07 o
   4   9   9      154.86      141.22      7.14 o
   5   9   9      196.78      202.06      8.69 o
   6   9   9        3.66        5.59      2.79 o
   7   9   9      143.31      138.74      7.45 o
   2  10   9      204.35      192.33      8.70 o
   3  10   9       15.58       14.27      3.42 o
   4  10   9       67.58       76.35      5.90 o
   5  10   9      131.12      132.53      7.14 o
   6  10   9      127.03      138.12      7.14 o
  -4  -9  10      153.02      153.06      7.65 o
  -3  -9  10       80.14       82.19      7.76 o
  -2  -9  10      145.93      146.85      6.58 o
  -1  -9  10       20.44       19.05      3.53 o
   0  -9  10      117.13      126.70     15.67 o
  -5  -8  10       50.91       53.81      5.74 o
  -4  -8  10      349.24      367.88     11.64 o
  -3  -8  10      407.11      396.79     11.78 o
  -2  -8  10       22.31       23.38      3.75 o
  -1  -8  10      102.17      109.48     10.81 o
   0  -8  10      288.98      284.13      9.07 o
   1  -8  10        5.97        8.52      2.41 o
   2  -8  10       33.08       23.82      3.48 o
  -6  -7  10      111.75      120.31      9.31 o
  -5  -7  10      408.29      410.60     12.55 o
  -4  -7  10       46.23       56.79      5.15 o
  -3  -7  10        2.20        5.32      2.68 o
  -2  -7  10      189.21      182.78      5.77 o
  -1  -7  10      680.72      660.31     16.01 o
   0  -7  10      134.42      127.40      4.84 o
   1  -7  10       36.80       38.06      3.18 o
   2  -7  10       56.46       57.16      4.93 o
   3  -7  10       34.59       29.75      4.01 o
  -6  -6  10      106.28      104.78      7.10 o
  -5  -6  10       47.21       52.97      5.22 o
  -4  -6  10      198.17      203.30      8.13 o
  -3  -6  10      314.13      316.09     10.20 o
  -2  -6  10       86.68       83.40      5.39 o
  -1  -6  10        9.05       10.10      2.06 o
   0  -6  10      130.48      136.38      4.82 o
   1  -6  10      295.76      271.86      6.50 o
   2  -6  10      186.91      188.04      8.93 o
   3  -6  10       69.41       72.31      4.49 o
   4  -6  10        4.02        2.60      2.58 o
  -7  -5  10       21.47       22.87      3.31 o
  -6  -5  10        2.83        5.57      2.19 o
  -5  -5  10       19.98       17.29      2.44 o
  -4  -5  10      227.63      237.67      8.03 o
  -3  -5  10      207.12      192.52      7.75 o
  -2  -5  10        1.51        3.39      1.54 o
  -1  -5  10      523.77      525.90      9.35 o
   0  -5  10       14.49       14.51      2.14 o
   1  -5  10      139.79      147.26      5.03 o
   2  -5  10      189.95      185.72      5.30 o
   3  -5  10       42.23       37.46      2.18 o
   4  -5  10       27.03       30.19      2.60 o
   5  -5  10      120.75      106.56      5.90 o
  -7  -4  10       79.21       79.52      5.04 o
  -6  -4  10       43.33       42.41      3.60 o
  -5  -4  10        7.12        6.90      2.18 o
  -4  -4  10      129.93      131.66      4.61 o
  -3  -4  10       15.58       12.69      2.00 o
  -2  -4  10      669.23      648.73      9.91 o
  -1  -4  10       14.87       10.67      1.65 o
   0  -4  10      127.42      131.36      3.53 o
   1  -4  10       72.39       70.13      2.35 o
   2  -4  10      245.28      257.48      4.88 o
   3  -4  10      357.08      347.67      5.72 o
   4  -4  10       12.87       14.86      1.68 o
   5  -4  10       65.85       63.87      3.64 o
   6  -4  10      115.49      113.76      4.71 o
  -7  -3  10       33.52       26.61      5.36 o
  -6  -3  10       41.60       45.97      3.81 o
  -5  -3  10      336.09      328.23      7.97 o
  -4  -3  10        1.36        2.92      1.75 o
  -3  -3  10       60.97       60.90      3.81 o
  -2  -3  10      289.60      273.12      5.72 o
  -1  -3  10      458.17      453.23      6.13 o
   0  -3  10      159.33      146.81      2.87 o
   1  -3  10       30.96       32.49      1.81 o
   2  -3  10      380.41      362.34      5.21 o
   3  -3  10      335.88      333.07      4.87 o
   4  -3  10      158.72      159.17      3.35 o
   5  -3  10      320.15      329.72      6.13 o
   6  -3  10       29.12       24.50      2.74 o
   7  -3  10       37.68       40.70      4.15 o
  -7  -2  10      144.80      152.13      6.45 o
  -6  -2  10        8.61        9.21      2.50 o
  -5  -2  10      463.64      470.89      7.41 o
  -4  -2  10      168.26      170.37      3.78 o
  -3  -2  10       33.94       33.71      1.98 o
  -2  -2  10      224.24      215.24      3.63 o
  -1  -2  10     1592.83     1585.48     14.91 o
   0  -2  10      405.94      384.90      5.31 o
   1  -2  10       29.47       24.66      1.64 o
   2  -2  10      768.11      759.11      7.48 o
   3  -2  10      116.91      119.34      2.58 o
   4  -2  10      976.92      983.34      9.19 o
   5  -2  10        4.56        2.32      1.27 o
   6  -2  10      331.46      341.91     12.40 o
   7  -2  10      269.44      268.65      8.43 o
  -7  -1  10        1.99        4.18      3.11 o
  -6  -1  10       77.71       79.18      3.57 o
  -5  -1  10      496.03      481.26      8.15 o
  -4  -1  10      733.33      736.15      8.80 o
  -3  -1  10      142.92      143.12      3.21 o
  -2  -1  10       64.86       64.37      2.22 o
  -1  -1  10      740.35      728.30      7.96 o
   0  -1  10      284.66      294.31      3.48 o
   1  -1  10      335.69      324.14      4.07 o
   2  -1  10     1387.20     1383.04     10.83 o
   3  -1  10     2051.15     2057.05     15.30 o
   4  -1  10      305.84      298.33      4.56 o
   5  -1  10      219.32      216.20      4.41 o
   6  -1  10      724.33      724.56     12.47 o
   7  -1  10      185.73      198.41      4.98 o
   8  -1  10      162.59      171.75      5.06 o
  -6   0  10      241.55      232.59      6.76 o
  -5   0  10       99.92      104.51      4.29 o
  -4   0  10       96.00       99.52      3.16 o
  -3   0  10     1515.47     1495.35     14.86 o
  -2   0  10      190.51      200.80      3.23 o
  -1   0  10      573.77      603.21      5.91 o
   0   0  10      349.02      329.54      4.14 o
   1   0  10      649.07      635.16      5.63 o
   2   0  10      235.36      247.57      3.97 o
   3   0  10      179.17      179.21      2.75 o
   4   0  10     1735.14     1773.09     14.97 o
   5   0  10      132.31      135.29      3.59 o
   6   0  10      111.48      118.28      3.55 o
   7   0  10       38.63       37.90      2.88 o
   8   0  10       51.57       52.81      3.27 o
  -6   1  10       60.61       61.66      4.36 o
  -5   1  10       80.04       80.32      3.68 o
  -4   1  10      546.12      529.01      8.65 o
  -3   1  10        9.35       10.07      1.74 o
  -2   1  10      992.60     1015.94      9.46 o
  -1   1  10      519.90      501.82      5.48 o
   0   1  10      894.99      883.14      8.10 o
   1   1  10      464.72      461.72      5.99 o
   2   1  10      106.46      116.72      2.14 o
   3   1  10     1316.28     1300.66     10.50 o
   4   1  10       74.47       72.40      2.29 o
   5   1  10      320.91      333.10      5.03 o
   6   1  10       32.30       32.36      1.96 o
   7   1  10      245.83      255.54      6.05 o
   8   1  10      134.44      133.59      5.29 o
  -6   2  10       78.46       82.59      5.08 o
  -5   2  10      190.82      187.87      5.29 o
  -4   2  10       41.57       44.39      3.07 o
  -3   2  10      200.70      184.91      3.98 o
  -2   2  10      259.87      253.47      4.08 o
  -1   2  10      368.25      358.89      4.43 o
   0   2  10      151.95      144.08      2.59 o
   1   2  10        2.67        3.72      0.73 o
   2   2  10     1985.75     1984.86     21.64 o
   3   2  10       45.42       51.90      1.94 o
   4   2  10        2.31        2.59      0.86 o
   5   2  10      623.52      587.66      7.62 o
   6   2  10       94.83      113.60      3.59 o
   7   2  10        4.59        6.54      1.61 o
   8   2  10       12.16       12.32      1.87 o
   9   2  10      173.33      166.68      9.62 o
  -5   3  10        2.77        1.23      2.19 o
  -4   3  10       75.92       73.05      3.99 o
  -3   3  10      113.95      116.17      3.79 o
  -2   3  10      304.61      275.68      4.87 o
  -1   3  10       95.96       99.24      2.82 o
   0   3  10        6.59        6.32      1.42 o
   1   3  10      537.36      529.47      6.55 o
   2   3  10      522.77      521.51      7.04 o
   3   3  10        4.32        6.40      0.91 o
   4   3  10       22.34       22.14      1.47 o
   5   3  10       76.84       88.07      2.61 o
   6   3  10      525.34      470.59     10.03 o
   7   3  10        1.23       -0.57      1.86 o
   8   3  10        4.80        6.67      2.52 o
   9   3  10      208.91      198.91      7.68 o
  -5   4  10      146.05      146.67      6.55 o
  -4   4  10       25.16       25.98      2.64 o
  -3   4  10       47.97       53.46      3.08 o
  -2   4  10       80.09       80.94      4.38 o
  -1   4  10       22.54       16.40      1.59 o
   0   4  10       71.34       81.12      4.27 o
   1   4  10      217.89      219.57      3.70 o
   2   4  10     1033.71     1016.56     11.21 o
   3   4  10       32.92       42.24      2.44 o
   4   4  10        4.26        5.88      1.64 o
   5   4  10      257.18      258.80      6.49 o
   6   4  10      180.03      197.64      5.88 o
   7   4  10       17.77       14.90      2.52 o
   8   4  10      109.35      103.80      5.21 o
   9   4  10       68.49       73.21      6.52 o
  -4   5  10        0.91        1.75      1.95 o
  -3   5  10       17.02       17.86      3.33 o
  -2   5  10      184.76      183.06      4.71 o
  -1   5  10      691.47      671.72      9.50 o
   0   5  10       53.17       54.58      2.25 o
   1   5  10      111.16      108.09      3.94 o
   2   5  10      175.74      172.65      4.61 o
   3   5  10      826.74      840.28     12.40 o
   4   5  10      436.03      444.28      8.65 o
   5   5  10       48.18       47.66      6.67 o
   6   5  10      179.94      180.36     10.24 o
   7   5  10       27.88       26.10      2.91 o
   8   5  10       92.74       99.71      4.99 o
   9   5  10      153.05      155.36     17.85 o
  -3   6  10        1.04       -1.15      2.01 o
  -2   6  10      333.14      334.42      6.35 o
  -1   6  10       40.37       42.30      3.90 o
   0   6  10      153.42      157.60      5.19 o
   1   6  10      321.40      325.53      8.40 o
   2   6  10      308.93      307.96      6.37 o
   3   6  10       67.53       71.99      9.78 o
   4   6  10       40.75       45.94      4.66 o
   5   6  10      879.55      899.49     22.66 o
   6   6  10      369.09      351.98     12.42 o
   7   6  10      223.66      231.55     10.24 o
   8   6  10       48.50       47.18      5.90 o
   9   6  10       10.23       11.20      2.91 o
  -2   7  10        2.11        2.21      2.41 o
  -1   7  10      158.17      173.15      8.85 o
   0   7  10      221.02      223.22      7.52 o
   1   7  10      151.10      161.90      5.08 o
   2   7  10      110.69      108.92      5.93 o
   3   7  10      320.43      327.55      9.53 o
   4   7  10      186.35      187.16      8.38 o
   5   7  10      207.83      223.79      9.31 o
   6   7  10       67.21       67.97      5.59 o
   7   7  10      370.13      365.94     13.35 o
   8   7  10      172.66      179.71      9.31 o
  -1   8  10       76.43       68.23      8.50 o
   0   8  10      115.23      111.59     13.64 o
   1   8  10        4.32        2.72      1.99 o
   2   8  10      300.80      295.34      9.73 o
   3   8  10      237.76      214.83      7.90 o
   4   8  10       71.57       61.15      5.59 o
   5   8  10       60.31       65.49      5.28 o
   6   8  10      384.99      399.77     13.04 o
   7   8  10       29.13       30.11      4.35 o
   8   8  10       41.47       37.56      4.97 o
   0   9  10       62.86       63.90     11.99 o
   1   9  10      185.32      182.34     21.32 o
   2   9  10        9.65        5.10      3.13 o
   3   9  10        2.15        3.36      3.41 o
   4   9  10      306.74      331.80     11.79 o
   5   9  10      105.05      100.87      6.52 o
   6   9  10        1.04       -0.31      2.48 o
   7   9  10       41.53       47.18      5.28 o
   2  10  10      151.18      126.91     26.69 o
   3  10  10       56.44       66.73      6.21 o
   4  10  10        2.84        3.41      3.10 o
   5  10  10       54.44       51.83      5.28 o
   6  10  10       41.16       34.76      4.66 o
  -3  -9  11      114.68      115.46      7.76 o
  -2  -9  11       28.68       28.56      4.97 o
  -1  -9  11       98.56       77.91      7.76 o
  -5  -8  11       11.45       31.97      9.93 o
  -4  -8  11      166.38      170.20      8.07 o
  -3  -8  11      548.93      554.96     14.99 o
  -2  -8  11       67.05       67.82      5.87 o
  -1  -8  11       67.59       73.85      6.11 o
   0  -8  11      116.53      117.22      4.88 o
   1  -8  11       32.48       32.66      3.33 o
   2  -8  11        1.70        0.30      2.64 o
  -6  -7  11       46.12       45.01      6.52 o
  -5  -7  11       22.02       20.16      4.23 o
  -4  -7  11       21.66       24.36      4.07 o
  -3  -7  11       52.89       63.30      5.59 o
  -2  -7  11      103.58      100.69      4.73 o
  -1  -7  11      241.60      245.31      9.17 o
   0  -7  11      207.54      204.20      6.22 o
   1  -7  11       57.98       62.50      3.94 o
   2  -7  11       80.02       73.10      5.06 o
   3  -7  11        3.09        1.63      2.60 o
  -6  -6  11        4.24        3.56      3.43 o
  -5  -6  11       49.80       45.61      5.31 o
  -4  -6  11      255.98      253.96     11.02 o
  -3  -6  11       50.30       50.14      4.87 o
  -2  -6  11      189.39      201.13      8.08 o
  -1  -6  11      142.06      139.21      4.61 o
   0  -6  11       60.40       59.82      3.71 o
   1  -6  11      244.88      214.38      6.39 o
   2  -6  11       89.11       98.47      5.56 o
   3  -6  11      149.15      149.71      5.90 o
   4  -6  11       13.23       17.87      3.62 o
  -6  -5  11        1.24        3.40      2.31 o
  -5  -5  11      118.17      126.38      5.11 o
  -4  -5  11       34.45       36.01      2.99 o
  -3  -5  11      198.38      196.58      5.60 o
  -2  -5  11       34.39       33.93      2.72 o
  -1  -5  11       90.36      100.81      4.19 o
   0  -5  11      201.93      212.23      5.88 o
   1  -5  11        1.47        0.85      1.69 o
   2  -5  11      939.19      863.18     13.40 o
   3  -5  11      177.11      177.24      4.93 o
   4  -5  11        3.10        4.74      1.81 o
   5  -5  11      138.16      141.13      5.96 o
  -6  -4  11       46.88       48.83      4.19 o
  -5  -4  11      273.02      289.64      7.57 o
  -4  -4  11      150.42      166.10      9.14 o
  -3  -4  11        5.15        5.30      1.85 o
  -2  -4  11       28.58       26.23      2.51 o
  -1  -4  11      599.99      598.45     10.52 o
   0  -4  11       25.62       27.45      2.08 o
   1  -4  11      147.63      141.04      3.57 o
   2  -4  11      265.56      272.78      5.43 o
   3  -4  11      356.60      354.28      6.29 o
   4  -4  11      435.24      452.54      7.32 o
   5  -4  11       16.34       15.26      2.50 o
   6  -4  11      407.26      404.47      8.59 o
  -7  -3  11       11.61       12.99      3.49 o
  -6  -3  11      155.68      155.92     10.19 o
  -5  -3  11      356.95      336.98      8.40 o
  -4  -3  11       94.77      102.62      4.63 o
  -3  -3  11      112.61      118.14      4.51 o
  -2  -3  11      523.83      569.54     14.74 o
  -1  -3  11       88.78       86.89      2.57 o
   0  -3  11      126.41      125.26      3.59 o
   1  -3  11      174.61      174.92      3.44 o
   2  -3  11      188.39      193.56      4.90 o
   3  -3  11      876.80      901.33     10.14 o
   4  -3  11       35.10       38.55      2.24 o
   5  -3  11      471.52      483.95      9.07 o
   6  -3  11      119.48      124.49      4.72 o
  -6  -2  11      251.80      254.56      7.74 o
  -5  -2  11      160.81      164.18      4.21 o
  -4  -2  11      287.75      278.46      5.38 o
  -3  -2  11      310.96      307.13      5.31 o
  -2  -2  11       89.26       73.95      3.20 o
  -1  -2  11     1673.21     1726.64     16.32 o
   0  -2  11      993.97      955.49     10.04 o
   1  -2  11      238.71      234.35      3.97 o
   2  -2  11       55.50       56.18      2.49 o
   3  -2  11       27.76       29.56      1.55 o
   4  -2  11     1518.84     1533.92     15.13 o
   5  -2  11      152.42      165.28      4.22 o
   6  -2  11      126.79      132.54      4.58 o
   7  -2  11      185.81      193.93     17.85 o
  -6  -1  11        3.41        4.00      1.98 o
  -5  -1  11      216.66      197.91      5.13 o
  -4  -1  11     1167.40     1108.94     14.50 o
  -3  -1  11       98.55       94.22      2.82 o
  -2  -1  11     1041.03     1067.85     11.21 o
  -1  -1  11      258.36      242.63      4.46 o
   0  -1  11      828.49      827.82      7.97 o
   1  -1  11        2.11        1.55      0.68 o
   2  -1  11      290.90      293.54      3.73 o
   3  -1  11     1831.39     1823.36     15.57 o
   4  -1  11      128.24      128.82      3.01 o
   5  -1  11       25.61       27.95      1.83 o
   6  -1  11      158.57      165.65      4.93 o
   7  -1  11      394.30      402.49      8.33 o
  -6   0  11       16.10       13.99      2.75 o
  -5   0  11        4.27        3.76      1.75 o
  -4   0  11       97.82       99.55      3.35 o
  -3   0  11     2058.46     2031.86     35.44 o
  -2   0  11       68.37       54.35      1.99 o
  -1   0  11      496.93      463.40      5.43 o
   0   0  11      157.24      154.24      2.66 o
   1   0  11       44.70       44.47      1.50 o
   2   0  11     1539.44     1512.34     12.23 o
   3   0  11       19.98       21.32      1.23 o
   4   0  11       49.70       48.51      1.93 o
   5   0  11      193.97      198.36      5.38 o
   6   0  11      100.22      104.34      8.11 o
   7   0  11        2.01        1.72      1.61 o
   8   0  11       20.09       20.27      2.34 o
  -6   1  11        1.87        6.24      2.15 o
  -5   1  11       51.21       46.61      3.12 o
  -4   1  11       91.27       93.23      3.68 o
  -3   1  11       17.77       17.38      1.67 o
  -2   1  11      800.99      740.67      9.17 o
  -1   1  11      292.32      284.34      3.94 o
   0   1  11      633.19      623.59      6.40 o
   1   1  11      275.36      267.93      3.54 o
   2   1  11      238.74      202.14      3.15 o
   3   1  11      110.67      109.47      2.31 o
   4   1  11      426.18      436.17      6.68 o
   5   1  11        2.62        4.43      1.26 o
   6   1  11      223.20      217.75      4.26 o
   7   1  11        4.12        5.82      1.87 o
   8   1  11        3.09        3.46      2.23 o
  -5   2  11      410.29      411.72      8.07 o
  -4   2  11       10.36       12.54      2.05 o
  -3   2  11       40.69       38.67      2.22 o
  -2   2  11      233.10      218.87      4.27 o
  -1   2  11      524.64      492.73      6.03 o
   0   2  11       13.68       13.07      1.18 o
   1   2  11     1059.71     1022.14      9.83 o
   2   2  11     1087.72     1057.58     11.27 o
   3   2  11       75.21       70.86      2.66 o
   4   2  11       10.29        9.78      1.20 o
   5   2  11      526.05      462.86      6.82 o
   6   2  11      133.86      139.29      4.05 o
   7   2  11        1.21        0.23      1.46 o
   8   2  11       67.25       68.51      3.75 o
  -5   3  11       97.29       99.25      5.33 o
  -4   3  11       69.04       75.27      4.12 o
  -3   3  11        1.16        2.22      1.50 o
  -2   3  11       87.80       88.41      3.54 o
  -1   3  11      582.96      602.38      8.19 o
   0   3  11        2.28        0.63      0.98 o
   1   3  11      322.70      321.53      4.86 o
   2   3  11      904.47      882.44     10.52 o
   3   3  11      136.05      134.78      3.28 o
   4   3  11       80.08       77.43      2.44 o
   5   3  11      339.27      320.99      5.58 o
   6   3  11      550.61      511.82      7.76 o
   7   3  11       15.15       20.86      2.96 o
   8   3  11        5.20        4.47      2.79 o
   9   3  11       63.27       58.59      4.99 o
  -4   4  11       48.16       51.06      3.36 o
  -3   4  11       59.49       61.69      3.35 o
  -2   4  11       86.09       87.47      3.12 o
  -1   4  11       32.13       32.57      2.04 o
   0   4  11      242.91      254.12      4.47 o
   1   4  11      270.08      279.61      6.36 o
   2   4  11      127.80      127.44      3.00 o
   3   4  11     1005.46     1032.72     22.18 o
   4   4  11        1.45        2.46      1.64 o
   5   4  11      260.01      266.95      6.85 o
   6   4  11      266.89      252.23      6.98 o
   7   4  11      473.85      470.68     10.56 o
   8   4  11       56.52       51.67      4.18 o
   9   4  11       46.95       60.95      5.43 o
  -4   5  11      129.85      136.56      6.99 o
  -3   5  11        2.45        1.92      2.14 o
  -2   5  11       19.97       24.06      2.29 o
  -1   5  11      281.95      287.95      5.73 o
   0   5  11      145.14      146.04      3.63 o
   1   5  11       68.73       71.83      4.57 o
   2   5  11       53.66       57.58      4.65 o
   3   5  11      523.32      541.63      9.13 o
   4   5  11      890.72      898.71     15.02 o
   5   5  11       76.55       85.76      3.88 o
   6   5  11      129.70      147.47      5.21 o
   7   5  11      260.00      243.33      7.07 o
   8   5  11       19.90       24.17      3.27 o
   9   5  11      141.16      139.69      8.07 o
  -3   6  11        8.52        8.60      2.83 o
  -2   6  11      153.37      155.89      4.86 o
  -1   6  11      384.08      391.39      6.59 o
   0   6  11       69.66       68.91      3.94 o
   1   6  11       21.03       20.77      2.45 o
   2   6  11      163.53      162.16      4.82 o
   3   6  11       58.55       60.57      4.97 o
   4   6  11      192.01      193.37      8.69 o
   5   6  11      308.43      333.35     12.10 o
   6   6  11      245.12      251.10     10.55 o
   7   6  11       98.09      114.84      7.45 o
   8   6  11      121.05      124.07      8.07 o
  -2   7  11       37.44       41.46      4.19 o
  -1   7  11      112.22      115.05      5.29 o
   0   7  11       78.92       75.54      7.21 o
   1   7  11      151.06      152.86      5.20 o
   2   7  11      179.20      183.54      5.32 o
   3   7  11       93.43       94.07     10.55 o
   4   7  11       26.54       23.59      4.03 o
   5   7  11       20.56       18.93      3.72 o
   6   7  11      217.99      215.10      9.62 o
   7   7  11       84.11       74.80      6.83 o
   8   7  11      393.08      410.95     14.90 o
  -1   8  11      187.74      189.71      7.51 o
   0   8  11        3.25        7.46      2.68 o
   1   8  11      154.06      157.46      5.63 o
   2   8  11      528.57      498.99     13.71 o
   3   8  11      119.22      116.41     14.59 o
   4   8  11       10.71       13.97      3.41 o
   5   8  11      139.47      145.26      7.76 o
   6   8  11      132.32      131.91      7.45 o
   7   8  11        5.46        9.31      3.41 o
   8   8  11       60.89       63.32      6.52 o
   1   9  11      509.01      491.36     19.10 o
   2   9  11      196.42      194.79      9.62 o
   3   9  11        0.98        2.17      3.10 o
   4   9  11       36.14       28.87      4.66 o
   5   9  11      203.04      190.89      9.31 o
   6   9  11       62.00       67.04      6.21 o
   7   9  11        1.50        2.48      2.79 o
   3  10  11       81.96       93.43      7.45 o
   4  10  11      123.87      127.88      7.76 o
   5  10  11      218.46      218.51      9.93 o
  -4  -8  12      295.98      308.01     11.42 o
  -3  -8  12       60.40       59.86      6.05 o
  -2  -8  12      182.46      189.47      8.78 o
  -1  -8  12      106.78       98.88      6.78 o
   0  -8  12       67.90       72.01      4.48 o
   1  -8  12      115.78      110.02      5.33 o
  -5  -7  12      128.59      146.09      8.50 o
  -4  -7  12       40.43       36.39      4.87 o
  -3  -7  12      259.74      265.65     10.06 o
  -2  -7  12       96.66       96.57      4.98 o
  -1  -7  12       84.50       73.68      4.26 o
   0  -7  12      151.61      154.27      7.17 o
   1  -7  12       22.05       24.31      3.23 o
   2  -7  12      487.61      476.21     11.42 o
   3  -7  12       20.80       13.57      3.53 o
  -6  -6  12      140.83      150.66      6.47 o
  -5  -6  12      358.50      346.04     12.11 o
  -4  -6  12      227.07      229.85      9.58 o
  -3  -6  12       29.74       30.42      4.23 o
  -2  -6  12        9.32       13.15      2.30 o
  -1  -6  12       83.35       81.75      3.72 o
   0  -6  12       28.07       33.64      4.36 o
   1  -6  12      562.07      513.37     10.59 o
   2  -6  12       19.39       23.87      2.91 o
   3  -6  12       59.10       58.98      4.36 o
   4  -6  12       99.27       97.56      6.23 o
  -6  -5  12       51.93       53.97      4.27 o
  -5  -5  12      215.09      231.55      8.63 o
  -4  -5  12       94.14      101.75      9.30 o
  -3  -5  12       82.30       82.73      4.21 o
  -2  -5  12        3.91        5.93      1.98 o
  -1  -5  12       50.83       50.44      3.32 o
   0  -5  12      117.97      111.60      5.67 o
   1  -5  12        5.88        6.14      2.08 o
   2  -5  12       36.62       32.87      3.14 o
   3  -5  12      174.63      166.19      4.25 o
   4  -5  12      130.83      125.88      4.50 o
   5  -5  12      145.91      168.59      7.76 o
  -6  -4  12      138.02      149.21      6.13 o
  -5  -4  12        2.34        2.63      2.27 o
  -4  -4  12      540.07      546.75     10.93 o
  -3  -4  12       76.53       75.20      4.10 o
  -2  -4  12      124.31      108.73      4.56 o
  -1  -4  12      538.67      527.67      9.97 o
   0  -4  12      481.90      482.98      8.12 o
   1  -4  12       43.03       44.95      2.73 o
   2  -4  12       30.82       33.32      2.36 o
   3  -4  12      544.39      548.45      8.32 o
   4  -4  12      171.60      183.01      5.48 o
   5  -4  12        3.11        4.20      2.03 o
   6  -4  12      104.18      104.69      6.71 o
  -6  -3  12        4.07        3.83      2.52 o
  -5  -3  12       93.80       86.41      6.91 o
  -4  -3  12      116.12      110.57      4.91 o
  -3  -3  12       27.80       32.53      2.98 o
  -2  -3  12     1198.21     1189.96     16.26 o
  -1  -3  12      136.29      126.15      5.38 o
   0  -3  12      201.83      187.90      3.72 o
   1  -3  12       41.17       39.21      1.99 o
   2  -3  12       66.30       72.61      2.72 o
   3  -3  12      860.32      861.06      9.98 o
   4  -3  12       63.42       62.98      3.52 o
   5  -3  12        2.84        4.51      1.89 o
   6  -3  12       79.16       80.13      4.24 o
  -6  -2  12        0.95        2.77      3.36 o
  -5  -2  12        1.10        0.02      2.37 o
  -4  -2  12      244.50      237.97      7.30 o
  -3  -2  12      708.04      708.52     10.05 o
  -2  -2  12       72.38       55.24      2.65 o
  -1  -2  12      750.57      722.86      8.37 o
   0  -2  12      819.39      787.21      8.94 o
   1  -2  12      301.12      302.17      4.76 o
   2  -2  12      345.74      339.97      5.17 o
   3  -2  12        9.11        9.52      1.65 o
   4  -2  12      243.84      235.98      5.27 o
   5  -2  12      305.33      310.32      6.87 o
   6  -2  12       62.09       58.54      4.61 o
   7  -2  12       67.25       73.79      5.15 o
  -6  -1  12       10.40        9.72      2.45 o
  -5  -1  12      425.98      404.02     10.98 o
  -4  -1  12      420.06      407.28      7.86 o
  -3  -1  12       57.74       46.91      2.40 o
  -2  -1  12      204.22      167.01      3.57 o
  -1  -1  12      993.59      957.79     10.38 o
   0  -1  12      598.16      604.95      6.51 o
   1  -1  12      674.23      649.30      6.47 o
   2  -1  12     1302.20     1278.61     11.64 o
   3  -1  12      140.02      136.79      3.24 o
   4  -1  12       73.54       70.56      2.58 o
   5  -1  12       15.15       15.45      1.61 o
   6  -1  12      279.12      291.23      6.67 o
   7  -1  12       26.75       32.23      2.92 o
  -6   0  12       66.73       70.63      6.91 o
  -5   0  12       40.40       50.68      3.21 o
  -4   0  12      144.03      140.24      4.39 o
  -3   0  12      582.72      548.56      7.88 o
  -2   0  12      780.71      722.84      9.17 o
  -1   0  12      225.66      222.18      3.57 o
   0   0  12        4.60        3.79      0.85 o
   1   0  12     1605.12     1533.99     11.79 o
   2   0  12     1173.06     1134.22      9.84 o
   3   0  12      903.40      905.50      8.84 o
   4   0  12        5.38        5.99      1.14 o
   5   0  12      234.16      220.58      5.36 o
   6   0  12      138.91      132.11      4.39 o
   7   0  12        1.35       -1.42      1.61 o
   8   0  12       80.92       87.05      4.33 o
  -5   1  12      103.96      114.20      7.21 o
  -4   1  12       15.75       23.35      2.44 o
  -3   1  12      179.65      168.98      4.62 o
  -2   1  12       47.53       50.95      2.73 o
  -1   1  12      334.19      318.36      4.69 o
   0   1  12      329.04      327.84      4.49 o
   1   1  12      405.09      391.46      4.30 o
   2   1  12      381.45      365.75      6.50 o
   3   1  12       98.62       99.49      2.33 o
   4   1  12      403.51      387.12      5.73 o
   5   1  12      315.26      293.27      5.38 o
   6   1  12      216.65      215.36      7.26 o
   7   1  12       57.03       61.03      5.59 o
   8   1  12       40.73       49.44      4.97 o
  -5   2  12      139.45      148.58      7.85 o
  -4   2  12      163.79      175.18      5.02 o
  -3   2  12       60.62       58.67      2.73 o
  -2   2  12      113.66      117.42      3.24 o
  -1   2  12        1.55        1.76      1.03 o
   0   2  12      405.68      393.80      6.59 o
   1   2  12       50.73       55.43      1.95 o
   2   2  12       33.14       34.07      1.76 o
   3   2  12     1055.59     1040.41     10.70 o
   4   2  12      116.76      109.44      2.87 o
   5   2  12      134.14      121.17      3.30 o
   6   2  12       99.81       94.29      4.48 o
   7   2  12      219.49      204.63      5.83 o
   8   2  12        1.07        1.92      1.68 o
  -5   3  12      320.10      314.10      9.53 o
  -4   3  12       40.96       47.41      3.91 o
  -3   3  12       29.56       29.47      2.57 o
  -2   3  12       17.91       16.61      2.01 o
  -1   3  12      515.75      509.45      7.22 o
   0   3  12       49.34       54.79      2.38 o
   1   3  12      431.85      438.63      6.16 o
   2   3  12      237.42      260.82      4.39 o
   3   3  12       95.77      101.04      2.67 o
   4   3  12      134.64      130.33      3.30 o
   5   3  12      177.72      183.61      7.13 o
   6   3  12      406.39      397.26      9.88 o
   7   3  12      151.55      161.10      6.10 o
   8   3  12        3.15       -0.31      2.41 o
  -4   4  12      121.03      124.41      4.65 o
  -3   4  12        5.77        3.42      1.93 o
  -2   4  12        6.84        8.75      1.80 o
  -1   4  12      266.37      277.82      7.39 o
   0   4  12       14.15        9.13      1.46 o
   1   4  12      169.99      160.60      3.87 o
   2   4  12      278.85      283.67      4.93 o
   3   4  12      226.80      223.96      5.15 o
   4   4  12      122.87      132.36      4.91 o
   5   4  12       12.04        4.62      1.94 o
   6   4  12      259.89      262.94      7.38 o
   7   4  12      303.03      294.25     10.24 o
   8   4  12      296.90      287.52      8.71 o
  -3   5  12      196.51      197.13      7.62 o
  -2   5  12      213.45      216.11      5.41 o
  -1   5  12      166.98      165.50      4.44 o
   0   5  12        3.84        3.95      1.35 o
   1   5  12       16.99       17.97      3.45 o
   2   5  12       98.73      101.04      7.28 o
   3   5  12     1253.15     1273.20     18.03 o
   4   5  12        1.48       -0.64      1.64 o
   5   5  12        1.94        2.30      1.86 o
   6   5  12      410.69      401.25      9.23 o
   7   5  12      113.46      113.27      5.28 o
   8   5  12      419.84      423.05     10.56 o
  -3   6  12      112.25       98.70      8.07 o
  -2   6  12      429.77      430.47      7.76 o
  -1   6  12      369.29      358.06      6.40 o
   0   6  12       66.56       76.01      5.19 o
   1   6  12      699.23      685.34     12.03 o
   2   6  12      557.39      555.17     10.16 o
   3   6  12       94.86       91.05      4.51 o
   4   6  12      304.15      325.89     11.33 o
   5   6  12      733.65      750.66     13.70 o
   6   6  12       96.22       97.84      4.55 o
   7   6  12       61.40       66.02      4.32 o
   8   6  12       16.17       15.31      2.85 o
  -2   7  12      144.75      149.58     14.43 o
  -1   7  12       61.42       61.04      4.47 o
   0   7  12      395.59      405.70      9.24 o
   1   7  12     1178.93     1152.19     17.91 o
   2   7  12      288.57      289.19      6.96 o
   3   7  12      166.09      167.60      5.08 o
   4   7  12        2.96        0.93      2.79 o
   5   7  12      451.31      405.98     13.97 o
   6   7  12       65.01       61.15      6.21 o
   7   7  12       25.55       31.35      4.97 o
   8   7  12      286.71      270.34     12.42 o
   0   8  12      328.00      339.19      9.13 o
   1   8  12      151.26      144.28     15.94 o
   2   8  12      420.13      402.66      8.77 o
   3   8  12      131.72      127.57      8.07 o
   4   8  12      149.23      128.81      7.76 o
   5   8  12      152.77      139.98      8.07 o
   6   8  12       62.40       63.01      6.21 o
   7   8  12       31.21       37.56      5.59 o
   1   9  12       27.61       28.67      5.22 o
   2   9  12       82.72       76.83      7.76 o
   3   9  12      176.92      167.92      9.31 o
   4   9  12      100.02       91.25      7.14 o
   5   9  12        1.36        1.55      2.79 o
   6   9  12      235.72      242.41     10.86 o
  -3  -8  13       41.79       40.72      4.37 o
  -2  -8  13       14.25       16.97      4.07 o
  -1  -8  13       19.68       20.98      4.27 o
   0  -8  13       90.09       95.15      5.38 o
  -4  -7  13        2.22       -1.08      3.15 o
  -3  -7  13       50.81       54.55      5.78 o
  -2  -7  13       21.04       20.03      3.05 o
  -1  -7  13      162.15      157.59      5.82 o
   0  -7  13       43.86       49.11      3.90 o
   1  -7  13       10.10        6.12      2.42 o
   2  -7  13      153.91      149.78      5.83 o
  -5  -6  13       57.77       58.42      4.32 o
  -4  -6  13      169.10      169.27      6.32 o
  -3  -6  13       36.85       31.29      4.52 o
  -2  -6  13        3.43        3.51      2.03 o
  -1  -6  13       27.47       29.18      2.56 o
   0  -6  13      197.58      197.30      6.41 o
   1  -6  13      129.28      117.34      5.22 o
   2  -6  13        1.62        0.47      2.07 o
   3  -6  13      113.90      109.95      5.76 o
  -5  -5  13       17.15       12.65      2.92 o
  -4  -5  13      157.01      161.20      5.79 o
  -3  -5  13       65.22       71.61      5.07 o
  -2  -5  13       99.02      101.59      4.56 o
  -1  -5  13      172.69      174.89      4.91 o
   0  -5  13       29.86       29.63      3.70 o
   1  -5  13       16.30       16.19      2.67 o
   2  -5  13        5.97        6.37      2.59 o
   3  -5  13       80.81       79.45      3.22 o
   4  -5  13       54.08       53.19      6.67 o
  -6  -4  13      106.29      127.11      8.16 o
  -5  -4  13        8.68        6.72      2.50 o
  -4  -4  13      399.56      396.18      9.30 o
  -3  -4  13      373.23      372.49      8.63 o
  -2  -4  13       48.49       37.94      3.22 o
  -1  -4  13      424.20      403.28      8.73 o
   0  -4  13      725.19      707.88     10.80 o
   1  -4  13        9.10       10.10      1.60 o
   2  -4  13      526.89      509.47      8.29 o
   3  -4  13      204.14      199.48      5.20 o
   4  -4  13       65.76       60.92      4.37 o
   5  -4  13        4.11        2.91      2.59 o
  -6  -3  13       61.54       53.13      4.56 o
  -5  -3  13       66.94       62.25      4.50 o
  -4  -3  13      148.13      145.65     10.19 o
  -3  -3  13      645.73      621.99     11.94 o
  -2  -3  13      488.83      441.42      6.87 o
  -1  -3  13      795.83      761.44     10.34 o
   0  -3  13      191.68      197.47      4.26 o
   1  -3  13      880.26      853.44     11.64 o
   2  -3  13      757.71      761.52     10.26 o
   3  -3  13      418.87      413.05      6.58 o
   4  -3  13      197.82      207.58      5.61 o
   5  -3  13       62.75       63.27      4.11 o
   6  -3  13      105.79      110.85      4.65 o
  -6  -2  13      142.51      139.71      6.42 o
  -5  -2  13       67.84       79.98      5.24 o
  -4  -2  13       44.05       41.89      2.65 o
  -3  -2  13      475.78      434.49      8.15 o
  -2  -2  13     1133.64     1096.76     21.64 o
  -1  -2  13      121.26      123.63      3.27 o
   0  -2  13      611.73      588.41      7.43 o
   1  -2  13     2270.36     2276.69     21.22 o
   2  -2  13      175.08      178.93      4.95 o
   3  -2  13      332.51      318.15      5.26 o
   4  -2  13      323.57      317.09      6.75 o
   5  -2  13      339.03      351.68      9.29 o
   6  -2  13      127.20      133.37      6.98 o
   7  -2  13        7.87        7.15      2.74 o
  -6  -1  13      163.37      195.06      6.77 o
  -5  -1  13      289.22      275.81     12.76 o
  -4  -1  13      405.44      410.11      7.66 o
  -3  -1  13      128.14      129.55      3.67 o
  -2  -1  13       39.90       36.74      2.22 o
  -1  -1  13      241.13      242.28      4.59 o
   0  -1  13      765.99      774.48      9.45 o
   1  -1  13     1022.84     1004.87      9.12 o
   2  -1  13      650.76      641.02      7.02 o
   3  -1  13        1.69        1.29      1.05 o
   4  -1  13      111.18      100.41      3.29 o
   5  -1  13      490.70      475.97      6.48 o
   6  -1  13       68.29       64.82      3.69 o
   7  -1  13      203.88      227.32      7.86 o
  -5   0  13       51.24       67.44      3.70 o
  -4   0  13      493.52      478.95      8.53 o
  -3   0  13       27.48       21.13      1.98 o
  -2   0  13       53.59       63.90      2.82 o
  -1   0  13       32.29       37.23      1.85 o
   0   0  13      282.65      279.30      4.15 o
   1   0  13       62.68       62.58      2.47 o
   2   0  13        1.75        3.92      1.06 o
   3   0  13     1457.57     1436.21     12.91 o
   4   0  13       97.97       95.96      2.93 o
   5   0  13        1.40        2.93      1.55 o
   6   0  13      150.31      139.73      8.77 o
   7   0  13        1.65        1.11      2.23 o
  -5   1  13      161.23      171.99      5.26 o
  -4   1  13       49.38       41.93      3.06 o
  -3   1  13       31.17       41.39      2.80 o
  -2   1  13        3.20        0.82      1.22 o
  -1   1  13      285.55      284.37      4.87 o
   0   1  13       35.18       34.35      1.77 o
   1   1  13     1093.50     1085.33     10.28 o
   2   1  13       82.97       87.08      2.35 o
   3   1  13      220.63      221.59      3.55 o
   4   1  13       62.28       66.71      2.58 o
   5   1  13       11.20       16.37      1.84 o
   6   1  13      141.30      140.65      3.93 o
   7   1  13      205.56      207.73      6.54 o
   8   1  13        7.64       10.46      2.68 o
  -5   2  13       12.99       18.53      3.12 o
  -4   2  13      165.99      173.87      6.20 o
  -3   2  13       32.09       31.59      2.35 o
  -2   2  13        3.32        5.28      1.41 o
  -1   2  13      423.24      405.59      6.10 o
   0   2  13        8.07        8.34      1.26 o
   1   2  13      176.65      162.31      3.84 o
   2   2  13        1.88        2.23      1.02 o
   3   2  13      178.60      177.45      3.48 o
   4   2  13      466.31      489.41      6.71 o
   5   2  13      135.77      108.21      3.37 o
   6   2  13      209.94      221.54      5.37 o
   7   2  13      192.52      179.74      4.94 o
   8   2  13      190.19      189.86     15.83 o
  -4   3  13       39.86       42.55      6.37 o
  -3   3  13       46.39       48.68      3.13 o
  -2   3  13      272.16      258.17      5.74 o
  -1   3  13      284.66      292.85      5.34 o
   0   3  13        2.86        2.90      1.17 o
   1   3  13       32.74       35.91      2.04 o
   2   3  13      193.08      193.51      4.02 o
   3   3  13      727.85      739.57      8.88 o
   4   3  13      230.91      175.02      4.03 o
   5   3  13      379.44      381.99      8.58 o
   6   3  13      461.39      443.00      7.52 o
   7   3  13      183.90      200.63      7.07 o
   8   3  13      346.01      368.87     14.74 o
  -4   4  13      185.24      198.54      7.64 o
  -3   4  13      328.44      323.54      6.94 o
  -2   4  13       61.14       61.14      3.34 o
  -1   4  13      223.72      221.15      4.67 o
   0   4  13      293.25      304.59      5.29 o
   1   4  13     1331.08     1322.22     16.80 o
   2   4  13      865.70      860.92     14.16 o
   3   4  13       75.94       74.53      2.56 o
   4   4  13      513.54      506.11     10.56 o
   5   4  13      311.20      323.52     13.81 o
   6   4  13      150.22      152.92      5.79 o
   7   4  13      263.62      263.18      7.95 o
   8   4  13      259.00      282.91      8.79 o
  -3   5  13      157.94      159.21      5.16 o
  -2   5  13      467.12      457.34      9.49 o
  -1   5  13       93.51      105.27      3.79 o
   0   5  13      732.85      702.51     10.03 o
   1   5  13      636.79      646.77      8.98 o
   2   5  13      228.62      232.06      6.17 o
   3   5  13     1849.14     1805.40     24.64 o
   4   5  13       54.99       53.17      4.50 o
   5   5  13      242.12      218.07      7.60 o
   6   5  13       17.45       18.71      2.83 o
   7   5  13      224.44      242.84      7.51 o
   8   5  13      204.29      197.12     13.35 o
  -2   6  13       66.67       71.97      3.99 o
  -1   6  13      250.26      249.94      5.41 o
   0   6  13      662.48      648.17     12.25 o
   1   6  13      330.07      338.22      8.00 o
   2   6  13      512.01      493.15      9.64 o
   3   6  13        9.99       11.07      2.15 o
   4   6  13      676.47      652.09     23.43 o
   5   6  13      204.63      193.09      7.14 o
   6   6  13      418.67      431.79      9.98 o
   7   6  13       22.84       22.16      3.13 o
   8   6  13      172.25      190.57      6.98 o
  -1   7  13      120.73      113.94      7.67 o
   0   7  13      100.39       98.12      5.10 o
   1   7  13      188.38      196.34      6.37 o
   2   7  13       92.45       95.16      4.47 o
   3   7  13      121.20      123.04      5.21 o
   4   7  13       82.72       85.68      4.40 o
   5   7  13      106.04      103.36      7.45 o
   6   7  13      142.49      129.74      8.07 o
   7   7  13        2.11        6.83      3.72 o
   0   8  13        4.73        6.26      2.78 o
   1   8  13       70.62       70.64      4.58 o
   2   8  13      112.19      109.32      4.98 o
   3   8  13      153.79      162.69      5.96 o
   4   8  13        1.40        3.10      3.10 o
   5   8  13       64.89       64.87      6.83 o
   6   8  13      101.46       88.15      7.14 o
   7   8  13       43.70       40.35      5.90 o
   2   9  13        1.62        0.79      2.33 o
   3   9  13      219.04      231.86     11.48 o
   4   9  13        0.92        3.41      3.41 o
   5   9  13       21.13       22.97      4.66 o
   6   9  13       84.09       70.46      7.14 o
  -4  -7  14       71.27       74.80      8.38 o
  -3  -7  14       80.80       88.31      7.28 o
  -2  -7  14       12.93       16.69      2.52 o
  -1  -7  14      141.54      141.68      7.50 o
   0  -7  14       61.60       73.03      4.77 o
   1  -7  14        1.88        4.42      2.42 o
   2  -7  14       69.58       82.56     13.04 o
  -4  -6  14        9.01        7.11      2.64 o
  -3  -6  14       87.42       93.57      5.10 o
  -2  -6  14      149.45      156.00      5.95 o
  -1  -6  14      301.47      312.91      7.04 o
   0  -6  14      272.81      263.57      7.54 o
   1  -6  14        8.12       12.59      2.67 o
   2  -6  14      255.85      261.29      7.23 o
   3  -6  14      123.24      132.15      5.61 o
  -5  -5  14        1.59        2.05      2.42 o
  -4  -5  14      284.21      282.95      8.06 o
  -3  -5  14      481.94      456.58     10.10 o
  -2  -5  14      352.99      355.62      8.63 o
  -1  -5  14      162.62      158.18      4.93 o
   0  -5  14       91.12       99.57      5.08 o
   1  -5  14     1508.70     1411.39     21.76 o
   2  -5  14      476.02      456.83     12.67 o
   3  -5  14       34.12       32.17      2.36 o
   4  -5  14       85.64       91.68      6.36 o
  -5  -4  14       70.17       76.78      5.10 o
  -4  -4  14      224.84      209.62      7.02 o
  -3  -4  14      581.97      557.91     11.47 o
  -2  -4  14      128.97      127.82      5.19 o
  -1  -4  14       83.27       90.96      4.72 o
   0  -4  14      913.92      879.86     12.86 o
   1  -4  14     1288.21     1302.02     16.13 o
   2  -4  14      173.68      180.34      4.66 o
   3  -4  14      304.77      300.38      6.46 o
   4  -4  14      191.29      176.11      6.54 o
   5  -4  14      151.63      146.80      5.28 o
  -5  -3  14       22.96       24.52      3.51 o
  -4  -3  14      416.65      406.99     11.25 o
  -3  -3  14      273.82      259.68      7.40 o
  -2  -3  14       32.70       32.16      2.88 o
  -1  -3  14       66.50       63.69      4.23 o
   0  -3  14      713.63      705.66      9.19 o
   1  -3  14      273.27      272.49      5.69 o
   2  -3  14      391.01      382.56      6.27 o
   3  -3  14      183.56      188.65      4.48 o
   4  -3  14      257.90      271.92      7.38 o
   5  -3  14      145.30      136.96      5.06 o
   6  -3  14        9.81       15.22      3.18 o
  -5  -2  14      107.46      132.23      6.29 o
  -4  -2  14       36.69       40.46      2.65 o
  -3  -2  14        8.35        5.69      1.57 o
  -2  -2  14      123.38      132.18      4.05 o
  -1  -2  14      269.92      257.80      5.48 o
   0  -2  14      378.04      367.34      7.71 o
   1  -2  14        7.00        9.08      1.56 o
   2  -2  14      182.75      174.10      4.04 o
   3  -2  14      611.19      600.14      9.30 o
   4  -2  14      362.07      355.97      7.47 o
   5  -2  14       35.11       39.92      3.09 o
   6  -2  14      106.62       88.32      5.49 o
  -5  -1  14      348.99      336.18      8.15 o
  -4  -1  14        5.34        4.97      1.79 o
  -3  -1  14       11.78       20.56      2.03 o
  -2  -1  14        1.38        0.91      1.34 o
  -1  -1  14       95.96      101.98      3.20 o
   0  -1  14       56.29       55.29      2.70 o
   1  -1  14      247.04      241.46      4.14 o
   2  -1  14      287.27      277.64      4.25 o
   3  -1  14        1.40        1.80      1.08 o
   4  -1  14       20.46       24.54      2.04 o
   5  -1  14        1.61        1.83      1.82 o
   6  -1  14       65.01       61.65      5.39 o
   7  -1  14      298.85      294.78      8.97 o
  -5   0  14       15.28       21.31      3.13 o
  -4   0  14      614.98      612.36     10.07 o
  -3   0  14        4.88        3.29      1.65 o
  -2   0  14        4.90        3.15      1.59 o
  -1   0  14      504.19      494.01      7.31 o
   0   0  14      187.41      175.23      3.47 o
   1   0  14       37.47       36.58      1.69 o
   2   0  14       27.31       29.62      2.52 o
   3   0  14      396.29      412.32      5.77 o
   4   0  14       14.16       18.25      1.74 o
   5   0  14       39.06       33.26      2.68 o
   6   0  14      197.75      187.68      5.37 o
   7   0  14       60.87       64.56      3.85 o
  -5   1  14        8.35        5.99      2.25 o
  -4   1  14        1.65       -0.41      1.84 o
  -3   1  14      233.05      222.32      5.58 o
  -2   1  14      287.38      272.12      5.91 o
  -1   1  14      123.40      127.95      3.44 o
   0   1  14       64.04       62.25      3.09 o
   1   1  14        4.37        6.00      1.11 o
   2   1  14      165.23      162.45      3.21 o
   3   1  14      544.05      556.47     11.56 o
   4   1  14       17.45       10.74      1.42 o
   5   1  14      171.92      176.32      4.32 o
   6   1  14      170.04      178.02      6.19 o
   7   1  14      150.98      156.08      5.88 o
   8   1  14      332.83      358.18     13.97 o
  -4   2  14      198.69      194.66      6.69 o
  -3   2  14      350.33      328.52      8.32 o
  -2   2  14       29.55       27.07      2.08 o
  -1   2  14      120.54      116.52      3.34 o
   0   2  14      682.27      678.99     12.68 o
   1   2  14     1140.92     1129.45     12.66 o
   2   2  14       21.64       26.56      1.76 o
   3   2  14       77.91       81.85      2.59 o
   4   2  14      949.45      892.66     16.05 o
   5   2  14       87.16       84.62      3.57 o
   6   2  14       16.10       18.43      3.10 o
   7   2  14      643.34      678.15     11.13 o
   8   2  14      185.13      184.13     11.48 o
  -4   3  14      256.39      259.95      7.98 o
  -3   3  14        8.21        7.16      1.95 o
  -2   3  14      514.26      499.53      8.56 o
  -1   3  14      204.55      212.89      8.56 o
   0   3  14      974.13      949.16     14.00 o
   1   3  14      494.28      491.56      7.04 o
   2   3  14      366.83      352.28      5.61 o
   3   3  14      624.85      606.99      8.22 o
   4   3  14      231.97      218.54      4.75 o
   5   3  14      362.96      312.16      6.14 o
   6   3  14      189.96      191.70      5.17 o
   7   3  14      298.43      313.16     15.52 o
   8   3  14       28.94       31.74      4.19 o
  -3   4  14      435.76      445.79      8.47 o
  -2   4  14       14.88       11.88      2.12 o
  -1   4  14      194.37      205.45      4.68 o
   0   4  14      699.47      693.19      9.86 o
   1   4  14      723.57      715.20     14.47 o
   2   4  14      834.20      844.58     11.22 o
   3   4  14       29.38       21.56      1.97 o
   4   4  14      161.17      139.69      3.54 o
   5   4  14      313.28      297.77      8.04 o
   6   4  14      587.61      565.64     20.33 o
   7   4  14       31.51       21.98      3.21 o
   8   4  14        1.04        2.17      2.63 o
  -2   5  14       65.86       72.19      4.21 o
  -1   5  14      127.27      126.13      5.52 o
   0   5  14      207.83      201.40      4.82 o
   1   5  14       25.43       22.69      2.00 o
   2   5  14      138.16      136.93      4.89 o
   3   5  14      559.59      540.53     11.01 o
   4   5  14      427.73      397.05     11.17 o
   5   5  14       15.28       14.46      5.28 o
   6   5  14       72.18       69.00      4.55 o
   7   5  14        6.23        9.95      3.10 o
   8   5  14        6.68       14.87      3.13 o
  -2   6  14       32.07       31.31      3.27 o
  -1   6  14      337.86      349.16     10.25 o
   0   6  14        4.94        1.48      2.35 o
   1   6  14       31.55       29.44      3.07 o
   2   6  14        2.48        0.64      2.11 o
   3   6  14      595.17      568.80     11.84 o
   4   6  14       18.51       14.60      2.61 o
   5   6  14       51.69       60.90      4.15 o
   6   6  14      114.84      121.30      5.35 o
   7   6  14        5.08       10.46      2.83 o
   8   6  14       39.90       34.76      3.93 o
  -1   7  14       39.53       45.08      6.21 o
   0   7  14        0.96        2.61      2.57 o
   1   7  14       28.70       25.60      3.27 o
   2   7  14      176.39      165.83      5.67 o
   3   7  14        7.32       12.26      2.61 o
   4   7  14        2.63        2.78      2.16 o
   5   7  14       11.97       12.43      2.52 o
   6   7  14       94.38       96.28      5.21 o
   7   7  14      239.68      248.84      7.73 o
   1   8  14       61.62       60.25      7.40 o
   2   8  14       26.09       31.90      3.46 o
   3   8  14       62.58       68.65      4.55 o
   4   8  14        2.94        0.31      3.41 o
   5   8  14       42.52       49.04      6.21 o
   6   8  14       31.23       29.18      5.28 o
   3   9  14       24.85       25.55      3.49 o
   4   9  14       15.29       13.66      4.35 o
   5   9  14       13.81       11.79      4.66 o
  -2  -7  15      154.83      153.22      5.69 o
  -1  -7  15        6.11        3.38      2.54 o
   0  -7  15      171.89      169.16      6.62 o
   1  -7  15      512.40      480.92     15.21 o
  -4  -6  15       56.69       64.87      5.21 o
  -3  -6  15      204.26      203.22     13.15 o
  -2  -6  15        5.37        8.25      2.57 o
  -1  -6  15      101.91      110.23      8.33 o
   0  -6  15      781.31      698.01     13.63 o
   1  -6  15      496.62      492.30     14.42 o
   2  -6  15        5.57        7.74      2.65 o
  -4  -5  15      158.31      156.34      6.46 o
  -3  -5  15       61.22       69.01      4.69 o
  -2  -5  15      212.98      217.01      6.92 o
  -1  -5  15       11.74       12.28      2.32 o
   0  -5  15      333.33      321.87      8.45 o
   1  -5  15      302.91      291.21      9.75 o
   2  -5  15      151.90      147.57      5.94 o
   3  -5  15       34.19       26.96      2.46 o
   4  -5  15      245.49      265.75      7.68 o
  -5  -4  15       71.21       69.77      5.79 o
  -4  -4  15      129.50      130.49     11.15 o
  -3  -4  15       35.40       43.05      3.87 o
  -2  -4  15       12.15       12.33      2.69 o
  -1  -4  15      223.25      221.54      8.76 o
   0  -4  15      187.30      185.84      5.34 o
   1  -4  15       36.81       38.98      3.49 o
   2  -4  15       22.70       23.73      2.91 o
   3  -4  15      171.46      163.99      4.91 o
   4  -4  15       32.14       29.98      3.58 o
   5  -4  15       95.05       91.15      5.80 o
  -5  -3  15       98.26      103.63      8.64 o
  -4  -3  15       11.56       12.97      2.89 o
  -3  -3  15      284.21      298.44      8.18 o
  -2  -3  15       33.41       35.66      2.32 o
  -1  -3  15       97.39       92.23      4.47 o
   0  -3  15       28.10       24.88      2.05 o
   1  -3  15      121.45      108.60      3.90 o
   2  -3  15      327.67      325.68      6.78 o
   3  -3  15      178.36      184.07      4.96 o
   4  -3  15      106.93      123.06      4.71 o
   5  -3  15       68.04       67.23      4.07 o
  -5  -2  15       13.94       17.06      4.47 o
  -4  -2  15      165.85      179.84      6.94 o
  -3  -2  15        3.82        5.09      1.72 o
  -2  -2  15      156.59      157.32      4.50 o
  -1  -2  15      382.53      377.13      8.16 o
   0  -2  15        2.30        0.22      1.44 o
   1  -2  15       13.72       14.04      1.71 o
   2  -2  15       27.39       26.01      2.10 o
   3  -2  15      327.70      332.37      9.74 o
   4  -2  15       20.33       23.89      2.56 o
   5  -2  15       79.83       86.12      4.11 o
   6  -2  15       64.17       60.97      4.93 o
  -5  -1  15      125.18      122.46      5.51 o
  -4  -1  15        5.00        8.09      2.37 o
  -3  -1  15      124.61      121.66      4.42 o
  -2  -1  15       48.22       39.53      2.50 o
  -1  -1  15       93.02       96.84      3.29 o
   0  -1  15      223.24      210.22      4.59 o
   1  -1  15      235.19      246.41      4.50 o
   2  -1  15       24.43       30.68      2.40 o
   3  -1  15       13.97       17.16      1.73 o
   4  -1  15      156.22      173.92      9.86 o
   5  -1  15       35.27       36.51      3.71 o
   6  -1  15       60.77       59.53      4.81 o
  -4   0  15      626.07      581.31      9.97 o
  -3   0  15      119.17      111.90      4.17 o
  -2   0  15       33.14       31.01      2.56 o
  -1   0  15        8.83       10.35      1.80 o
   0   0  15      487.70      474.10      6.75 o
   1   0  15      259.19      259.05      4.70 o
   2   0  15      182.14      184.73      3.99 o
   3   0  15      382.57      395.97      5.74 o
   4   0  15       89.67       94.32      3.75 o
   5   0  15       38.66       42.37      3.02 o
   6   0  15        2.42        0.88      1.77 o
   7   0  15      918.19      984.07     15.24 o
  -4   1  15       97.74      101.36      4.42 o
  -3   1  15      118.68      103.37      4.16 o
  -2   1  15      116.21      116.99      4.18 o
  -1   1  15      230.74      234.17      4.63 o
   0   1  15      343.29      347.16      5.64 o
   1   1  15      274.82      270.45      4.85 o
   2   1  15      253.17      258.48      4.68 o
   3   1  15      192.65      193.59      4.84 o
   4   1  15      338.80      311.19      6.53 o
   5   1  15      142.95      135.12      4.66 o
   6   1  15      405.81      421.09      8.26 o
   7   1  15       22.69       22.58      5.07 o
  -4   2  15       30.95       29.14      4.11 o
  -3   2  15      417.92      409.28      9.72 o
  -2   2  15        3.17        0.78      1.58 o
  -1   2  15       20.58       20.95      2.17 o
   0   2  15     1201.56     1172.63     14.92 o
   1   2  15      211.53      226.43      4.58 o
   2   2  15      110.67      108.93      3.44 o
   3   2  15      217.59      217.55      4.21 o
   4   2  15      434.44      409.07      6.80 o
   5   2  15      227.16      223.00      4.93 o
   6   2  15       77.64       76.06      3.63 o
   7   2  15       60.66       58.41      3.95 o
  -3   3  15        3.97        6.21      2.48 o
  -2   3  15       66.18       70.36      3.63 o
  -1   3  15      401.63      389.64      7.35 o
   0   3  15      136.38      140.77      4.39 o
   1   3  15      204.97      195.22      4.31 o
   2   3  15       14.51       17.38      1.73 o
   3   3  15      215.82      201.32      4.46 o
   4   3  15      851.45      812.38     12.04 o
   5   3  15       61.93       52.24      2.89 o
   6   3  15      168.40      180.96      4.70 o
   7   3  15        2.51       -0.58      1.30 o
   8   3  15        4.54        6.40      3.05 o
  -3   4  15        1.46       -0.89      2.05 o
  -2   4  15      127.28      138.98      7.48 o
  -1   4  15      224.43      222.01      5.51 o
   0   4  15        6.02        6.75      1.61 o
   1   4  15       71.93       73.05      4.82 o
   2   4  15      213.38      212.35      4.72 o
   3   4  15      528.52      521.63      8.51 o
   4   4  15       50.69       45.63      2.37 o
   5   4  15      154.35      166.09      7.45 o
   6   4  15      143.25      140.12      5.96 o
   7   4  15       69.31       61.59      4.81 o
   8   4  15      210.58      227.86     12.88 o
  -2   5  15       14.84       11.35      2.76 o
  -1   5  15       46.55       47.76      3.61 o
   0   5  15       19.00       20.96      3.00 o
   1   5  15        5.25        5.36      1.58 o
   2   5  15      700.73      706.00      9.65 o
   3   5  15      114.83      113.42      5.43 o
   4   5  15        4.66       11.07      4.66 o
   5   5  15       21.69       22.87      3.05 o
   6   5  15       70.59       67.96      4.62 o
   7   5  15      195.22      206.57      7.38 o
  -1   6  15       70.83       76.15      5.88 o
   0   6  15       87.18       78.44      4.96 o
   1   6  15       23.10       26.44      3.19 o
   2   6  15       89.56       90.60      8.26 o
   3   6  15      492.78      492.87     11.31 o
   4   6  15      174.71      176.82      6.41 o
   5   6  15        1.88        1.09      2.19 o
   6   6  15       72.57       78.02      4.99 o
   7   6  15      121.11      133.04      7.14 o
   0   7  15      155.03      156.85      6.32 o
   1   7  15        0.92       -0.42      2.29 o
   2   7  15      280.88      275.62      7.67 o
   3   7  15        1.00        1.80      2.30 o
   4   7  15       30.71       31.35      3.49 o
   5   7  15       18.71       15.12      2.83 o
   6   7  15      156.91      156.75      6.32 o
   7   7  15      373.16      401.44     10.43 o
   2   8  15        6.33        8.78      2.84 o
   3   8  15       41.50       42.22      4.02 o
   4   8  15      158.89      154.49      6.52 o
   5   8  15       20.03       19.51      3.05 o
   6   8  15       71.09       70.77      7.45 o
  -3  -6  16      165.57      174.50      7.51 o
  -2  -6  16       13.00       16.34      2.67 o
  -1  -6  16      111.45      118.02      5.81 o
   0  -6  16      281.02      295.47      8.56 o
   1  -6  16       37.33       35.10      5.48 o
   2  -6  16       72.41       78.74      5.34 o
  -3  -5  16      142.26      152.06      6.39 o
  -2  -5  16      125.15      129.85      5.95 o
  -1  -5  16      128.81      126.21      4.92 o
   0  -5  16       49.69       44.71      4.54 o
   1  -5  16      125.08      125.79      5.64 o
   2  -5  16       32.28       31.67      3.72 o
   3  -5  16      104.47       97.80      4.31 o
  -4  -4  16      161.46      174.17      6.87 o
  -3  -4  16       23.15       28.76      3.62 o
  -2  -4  16      197.94      194.05      6.76 o
  -1  -4  16      128.22      131.14      5.64 o
   0  -4  16       36.07       40.23      3.71 o
   1  -4  16      159.56      152.23      6.05 o
   2  -4  16      161.32      158.86      4.66 o
   3  -4  16       60.50       56.53      4.18 o
   4  -4  16        1.62       -2.11      2.46 o
  -4  -3  16      186.42      203.48      8.82 o
  -3  -3  16      203.40      184.27      6.83 o
  -2  -3  16        1.31        0.44      1.28 o
  -1  -3  16      161.91      161.05      4.40 o
   0  -3  16       95.16       91.52      3.42 o
   1  -3  16       90.80       96.31      3.83 o
   2  -3  16       43.94       44.86      3.02 o
   3  -3  16      281.10      282.72      6.32 o
   4  -3  16      149.06      157.91      5.30 o
   5  -3  16        1.78        0.53      2.07 o
  -4  -2  16       75.05       76.54      3.83 o
  -3  -2  16       61.57       53.85      3.17 o
  -2  -2  16      222.07      214.80      5.39 o
  -1  -2  16        6.70        6.64      1.86 o
   0  -2  16      437.20      440.74      6.77 o
   1  -2  16       31.51       35.23      2.41 o
   2  -2  16       88.71       85.66      3.58 o
   3  -2  16      361.14      373.43      8.63 o
   4  -2  16       64.91       66.89      3.88 o
   5  -2  16       40.38       36.92      3.09 o
   6  -2  16       33.29       23.97      4.19 o
  -4  -1  16       21.16       23.04      3.06 o
  -3  -1  16       59.91       60.56     10.38 o
  -2  -1  16        1.33        0.18      1.60 o
  -1  -1  16       43.98       46.65      4.12 o
   0  -1  16      188.84      190.47      4.92 o
   1  -1  16      935.73      914.75     12.58 o
   2  -1  16       26.21       22.68      2.96 o
   3  -1  16       55.20       57.69      3.18 o
   4  -1  16      449.63      454.41      8.64 o
   5  -1  16      171.09      171.02      6.69 o
   6  -1  16      212.38      221.23      7.77 o
  -4   0  16      112.83      109.04      4.75 o
  -3   0  16      191.40      198.54      5.47 o
  -2   0  16        1.21       -0.03      1.59 o
  -1   0  16        1.23        2.32      1.75 o
   0   0  16      604.24      606.83      9.51 o
   1   0  16       11.43       14.64      1.64 o
   2   0  16      181.28      186.08      4.83 o
   3   0  16      108.89      109.14      3.90 o
   4   0  16      336.82      332.92      7.07 o
   5   0  16       59.32       61.71      3.58 o
   6   0  16        3.38        3.82      2.68 o
   7   0  16      172.18      179.80      7.33 o
  -4   1  16       79.99       84.04      4.47 o
  -3   1  16      150.16      168.10      5.69 o
  -2   1  16       76.62       80.61      6.63 o
  -1   1  16      365.32      360.36      7.06 o
   0   1  16        2.77        4.86      1.39 o
   1   1  16      403.69      396.68      6.13 o
   2   1  16       33.85       36.90      2.14 o
   3   1  16      322.82      329.37      6.84 o
   4   1  16      152.02      153.24      4.75 o
   5   1  16       96.69      107.84      4.16 o
   6   1  16      231.62      235.11      7.57 o
   7   1  16        9.08        8.63      2.24 o
  -3   2  16      126.24      123.64      6.63 o
  -2   2  16      239.85      240.48      7.15 o
  -1   2  16       43.45       48.72      3.02 o
   0   2  16      359.90      359.77      6.93 o
   1   2  16       93.47      102.33      3.67 o
   2   2  16      162.72      169.27      4.49 o
   3   2  16      491.36      488.51      7.70 o
   4   2  16       62.07       69.01      3.08 o
   5   2  16      108.66      116.00      4.32 o
   6   2  16       67.01       67.64      4.10 o
   7   2  16       58.04       48.19      3.65 o
  -3   3  16      196.41      201.25     12.26 o
  -2   3  16       35.40       30.10      2.81 o
  -1   3  16      187.48      197.08      5.23 o
   0   3  16      286.41      290.29      6.23 o
   1   3  16      110.19      111.06      3.47 o
   2   3  16      228.94      227.06      4.66 o
   3   3  16      140.02      151.62      4.58 o
   4   3  16      189.29      187.02      4.95 o
   5   3  16      208.45      197.81      5.13 o
   6   3  16       45.92       52.50      3.79 o
   7   3  16      301.30      326.42      6.53 o
  -2   4  16      127.52      132.21      5.20 o
  -1   4  16      196.69      199.13      5.39 o
   0   4  16      311.40      320.59     10.71 o
   1   4  16      126.00      121.85      4.00 o
   2   4  16       14.57       15.42      1.97 o
   3   4  16      305.93      294.24      6.14 o
   4   4  16      156.68      152.66      4.12 o
   5   4  16        1.14        0.47      2.19 o
   6   4  16      286.52      277.32     18.31 o
   7   4  16      141.68      136.99      6.32 o
  -1   5  16      123.96      133.72      5.24 o
   0   5  16        8.61        5.92      1.88 o
   1   5  16        2.14       -0.11      1.48 o
   2   5  16      863.85      845.36     18.59 o
   3   5  16       81.95       82.36      4.99 o
   4   5  16       10.65       10.65      2.74 o
   5   5  16       16.40       14.46      2.83 o
   6   5  16       28.28       22.42      3.35 o
   7   5  16      263.63      268.32      8.62 o
   0   6  16       81.91       79.11      5.16 o
   1   6  16       36.62       38.38      3.79 o
   2   6  16       81.66       76.38      5.70 o
   3   6  16      230.64      224.51      7.51 o
   4   6  16      326.47      303.76     14.43 o
   5   6  16        1.52        1.37      2.30 o
   6   6  16      134.42      136.92      6.23 o
   7   6  16        2.57       -1.26      2.52 o
   1   7  16       39.80       46.10      4.50 o
   2   7  16        4.94        4.65      2.47 o
   3   7  16      110.07      117.24      5.88 o
   4   7  16       10.34       14.70      3.05 o
   5   7  16       70.92       66.66      4.81 o
   6   7  16       51.49       47.02      4.32 o
   3   8  16       16.13       18.48      3.40 o
   4   8  16      209.22      213.94      7.60 o
  -1  -6  17      144.28      125.26      6.67 o
   0  -6  17      131.31      144.84      6.44 o
  -3  -5  17       11.78        6.67      7.45 o
  -2  -5  17       24.36       22.74      3.44 o
  -1  -5  17       70.63       81.67      5.12 o
   0  -5  17      168.02      156.63      7.29 o
   1  -5  17       90.83       93.86      5.60 o
   2  -5  17       20.93       19.57      3.39 o
  -3  -4  17        8.66        9.80      3.62 o
  -2  -4  17      134.37      136.70      6.18 o
  -1  -4  17       10.29        6.48      2.19 o
   0  -4  17       57.83       59.04      4.38 o
   1  -4  17       23.36       23.56      2.60 o
   2  -4  17      156.24      158.25      5.43 o
   3  -4  17       12.79       13.22      2.81 o
  -3  -3  17      131.85      132.67      6.32 o
  -2  -3  17        3.40        2.51      1.45 o
  -1  -3  17        1.18        3.71      1.61 o
   0  -3  17       31.52       32.73      2.42 o
   1  -3  17      265.33      259.39      6.05 o
   2  -3  17        1.36        0.83      1.95 o
   3  -3  17        2.08        0.92      1.93 o
   4  -3  17      195.52      197.19      6.03 o
  -4  -2  17        3.13        0.00      1.94 o
  -3  -2  17      271.91      288.15      7.17 o
  -2  -2  17       40.08       44.73      3.08 o
  -1  -2  17      118.00      119.52      4.37 o
   0  -2  17      132.64      134.30      3.88 o
   1  -2  17       77.93       74.64      4.52 o
   2  -2  17       16.26       15.36      2.16 o
   3  -2  17      185.17      184.34      5.61 o
   4  -2  17      332.39      328.72      7.52 o
   5  -2  17        7.44        5.12      2.63 o
  -4  -1  17       44.05       46.38      4.10 o
  -3  -1  17      230.49      238.48      7.05 o
  -2  -1  17      158.59      156.10      7.46 o
  -1  -1  17        3.37        4.02      1.73 o
   0  -1  17      101.08      102.17      4.01 o
   1  -1  17      974.41      983.50     13.52 o
   2  -1  17       22.85       21.45      2.35 o
   3  -1  17       28.40       30.22      2.80 o
   4  -1  17       23.86       23.64      2.69 o
   5  -1  17      180.10      167.84     10.86 o
   6  -1  17      177.39      185.84      7.35 o
  -3   0  17      225.93      226.86      6.00 o
  -2   0  17       44.34       45.37      3.22 o
  -1   0  17       15.39       15.25      2.14 o
   0   0  17      482.53      488.34      9.05 o
   1   0  17      439.66      448.08      7.96 o
   2   0  17      155.41      167.82      4.05 o
   3   0  17       47.99       45.20      4.75 o
   4   0  17      217.69      212.55      5.77 o
   5   0  17      106.98      104.61      4.39 o
   6   0  17       10.25       11.90      2.28 o
  -3   1  17       45.83       51.27      4.44 o
  -2   1  17      130.06      128.39      4.61 o
  -1   1  17      273.19      273.20      6.50 o
   0   1  17      283.44      295.49      5.37 o
   1   1  17       58.97       57.43      2.67 o
   2   1  17      488.91      486.71      8.19 o
   3   1  17      289.90      291.85      6.53 o
   4   1  17       71.67       66.77      3.67 o
   5   1  17      189.85      196.17      5.50 o
   6   1  17       37.56       37.63      3.14 o
  -3   2  17        7.63        4.01      4.03 o
  -2   2  17       55.23       54.49      5.24 o
  -1   2  17      352.72      350.93      7.11 o
   0   2  17      240.21      238.60      5.60 o
   1   2  17       66.11       65.25      3.32 o
   2   2  17      168.66      169.71      4.58 o
   3   2  17      505.73      497.35      9.10 o
   4   2  17      182.65      186.09      7.21 o
   5   2  17        2.65        1.70      1.83 o
   6   2  17      304.45      279.54     14.12 o
   7   2  17       13.38       11.36      2.68 o
  -2   3  17      103.07      106.19      5.40 o
  -1   3  17       64.18       62.31      4.08 o
   0   3  17       63.94       58.33      3.29 o
   1   3  17       17.11       16.69      2.73 o
   2   3  17      239.44      226.88      4.85 o
   3   3  17       98.78      104.31      7.38 o
   4   3  17      410.44      410.36      7.94 o
   5   3  17       59.68       58.98      3.30 o
   6   3  17       15.06       14.43      2.12 o
   7   3  17      140.66      131.17      8.54 o
  -2   4  17        1.64       -0.31      3.72 o
  -1   4  17       75.01       73.53      3.90 o
   0   4  17       56.08       58.51      3.35 o
   1   4  17      249.34      244.54      6.39 o
   2   4  17       44.75       42.17      3.09 o
   3   4  17      121.78      125.85      4.08 o
   4   4  17      114.96      122.01      3.93 o
   5   4  17       57.00       56.69      4.55 o
   6   4  17      152.56      143.51     13.04 o
   7   4  17      136.33      150.59      6.85 o
  -1   5  17       14.63       13.57      2.69 o
   0   5  17       37.35       37.62      7.11 o
   1   5  17       35.58       37.06      2.75 o
   2   5  17       51.20       45.58      3.46 o
   3   5  17       88.72       94.08      6.36 o
   4   5  17       57.40       57.42      4.55 o
   5   5  17       24.63       28.55      3.71 o
   6   5  17        1.62        3.66      2.64 o
   0   6  17      111.75      110.13      7.41 o
   1   6  17        4.19        1.90      2.46 o
   2   6  17        1.11        1.19      2.40 o
   3   6  17       86.30       78.73      5.29 o
   4   6  17      163.16      160.10      6.67 o
   5   6  17       52.77       60.04      4.77 o
   6   6  17        7.56        9.41      2.91 o
   2   7  17        2.09        1.95      2.74 o
   3   7  17       68.04       67.07      7.29 o
   4   7  17       27.23       28.34      4.19 o
   5   7  17        1.09       -1.55      2.52 o
  -1  -5  18        2.02        2.48      2.42 o
   0  -5  18      122.82      130.86      6.25 o
   1  -5  18        9.58        7.16      2.86 o
  -2  -4  18      126.45      139.25      7.87 o
  -1  -4  18       69.00       75.02      4.41 o
   0  -4  18        1.08        1.04      2.43 o
   1  -4  18      189.15      199.20      5.06 o
   2  -4  18        2.31        5.51      2.15 o
   3  -4  18        2.10        2.06      2.40 o
  -3  -3  18      508.91      535.01     13.92 o
  -2  -3  18       88.28       95.38      5.74 o
  -1  -3  18       53.66       60.35      3.99 o
   0  -3  18      152.02      166.02      4.50 o
   1  -3  18      501.06      490.15     10.03 o
   2  -3  18       25.99       28.36      3.12 o
   3  -3  18       16.48       16.74      2.69 o
   4  -3  18        1.12       -1.50      2.06 o
  -3  -2  18      208.56      211.89      6.60 o
  -2  -2  18       20.26       20.56      2.86 o
  -1  -2  18      180.84      179.62     10.56 o
   0  -2  18      344.57      345.87      8.40 o
   1  -2  18       44.60       46.92      3.13 o
   2  -2  18       45.16       38.69      3.26 o
   3  -2  18       62.20       55.80      4.52 o
   4  -2  18      182.75      189.91      5.97 o
  -3  -1  18        4.60        5.92      2.79 o
  -2  -1  18      166.81      164.12      9.93 o
  -1  -1  18      182.50      177.38      5.17 o
   0  -1  18      442.92      459.56      8.40 o
   1  -1  18       71.76       78.82      3.77 o
   2  -1  18      103.46      102.41      5.64 o
   3  -1  18      127.71      127.68      9.61 o
   4  -1  18       49.97       45.09      6.36 o
   5  -1  18      100.05      100.05     11.02 o
  -3   0  18       20.78       14.76      2.68 o
  -2   0  18       13.70       12.46      2.78 o
  -1   0  18       89.38       93.63      4.02 o
   0   0  18       50.35       56.25      3.34 o
   1   0  18      364.76      348.93      7.06 o
   2   0  18      393.42      417.39      7.76 o
   3   0  18       53.35       56.39      6.36 o
   4   0  18      132.68      132.36      4.70 o
   5   0  18       63.48       61.33      4.81 o
   6   0  18      125.13      119.50      8.07 o
  -2   1  18      170.93      160.06      6.16 o
  -1   1  18       49.56       53.45      4.05 o
   0   1  18        6.09        9.43      2.52 o
   1   1  18      101.82      118.59      4.06 o
   2   1  18      193.35      190.83      5.00 o
   3   1  18      149.37      152.59      8.17 o
   4   1  18      491.39      512.29     20.01 o
   5   1  18      102.72      103.08      4.42 o
   6   1  18       14.57       10.94      2.94 o
  -2   2  18       10.11       10.79      3.38 o
  -1   2  18      114.93      109.87      7.17 o
   0   2  18       11.66       10.54      2.01 o
   1   2  18       88.02       94.57      3.81 o
   2   2  18       43.86       45.40      2.91 o
   3   2  18      451.87      478.78      8.97 o
   4   2  18       60.92       64.52      3.64 o
   5   2  18      132.76      134.48      7.44 o
   6   2  18       55.11       53.07      5.12 o
  -1   3  18       10.89       14.19      2.38 o
   0   3  18      260.78      262.85      9.50 o
   1   3  18       58.78       56.30      3.76 o
   2   3  18       21.80       22.00      2.32 o
   3   3  18      168.84      170.76      6.01 o
   4   3  18      583.02      590.29     12.42 o
   5   3  18       24.49       27.13      2.91 o
   6   3  18       17.50       19.23      2.58 o
  -1   4  18       15.55       14.85      2.82 o
   0   4  18      374.95      372.82     10.04 o
   1   4  18       60.53       63.66      3.97 o
   2   4  18        1.01        3.21      1.89 o
   3   4  18       27.60       30.70      2.66 o
   4   4  18       46.51       41.20      2.77 o
   5   4  18       43.40       41.13      2.52 o
   6   4  18       10.77       13.12      5.59 o
   0   5  18       55.77       61.71      4.89 o
   1   5  18      235.11      224.84      7.49 o
   2   5  18      111.18      113.66      4.89 o
   3   5  18       13.78       16.38      3.27 o
   4   5  18        7.45        4.21      3.41 o
   5   5  18        1.26        0.47      2.63 o
   6   5  18      321.94      352.21     10.20 o
   1   6  18        1.87        0.96      3.43 o
   2   6  18       43.22       39.17      4.32 o
   3   6  18       63.98       61.68      5.07 o
   4   6  18       22.54       23.06      3.62 o
   5   6  18      147.13      163.79      6.98 o
  -1  -4  19       67.04       73.15      6.17 o
   0  -4  19      204.48      211.63      9.45 o
   1  -4  19      113.08      112.24      4.48 o
  -2  -3  19       72.87       79.77      8.07 o
  -1  -3  19       37.91       37.84      4.31 o
   0  -3  19       23.76       25.53      2.93 o
   1  -3  19      194.59      203.83      6.39 o
   2  -3  19      129.77      132.54      5.48 o
   3  -3  19       23.91       21.19      3.58 o
  -2  -2  19       23.19       23.10      4.50 o
  -1  -2  19       72.95       75.34      4.39 o
   0  -2  19        1.44        1.99      2.25 o
   1  -2  19       15.24       12.17      2.94 o
   2  -2  19      460.90      489.74      8.92 o
   3  -2  19       18.45       16.43      2.63 o
   4  -2  19      150.58      154.81     14.28 o
  -2  -1  19      101.26      103.16      5.15 o
  -1  -1  19       95.22       97.85      6.90 o
   0  -1  19       60.57       48.27      3.24 o
   1  -1  19      145.77      167.76      5.04 o
   2  -1  19        4.87        4.52      1.94 o
   3  -1  19      284.20      295.64      9.33 o
   4  -1  19      374.87      379.29     19.86 o
  -2   0  19       90.65      110.44      4.78 o
  -1   0  19        7.65        7.64      2.69 o
   0   0  19       19.42       23.40      2.61 o
   1   0  19      247.13      254.98      8.51 o
   2   0  19      218.51      215.06     15.66 o
   3   0  19      264.84      290.48     11.64 o
   4   0  19      212.05      220.77      7.64 o
   5   0  19       85.72       83.76      5.43 o
  -2   1  19      113.17      111.64      5.81 o
  -1   1  19        1.62       -0.71      2.80 o
   0   1  19      256.82      248.97      7.40 o
   1   1  19      214.38      216.14      6.79 o
   2   1  19       11.16        9.77      1.93 o
   3   1  19      219.32      240.36      6.24 o
   4   1  19      394.00      397.33      8.31 o
   5   1  19       89.87       95.31      4.47 o
  -1   2  19      106.57      113.56      5.50 o
   0   2  19      252.06      264.74      7.63 o
   1   2  19       14.60       18.13      2.25 o
   2   2  19      204.69      199.47      5.36 o
   3   2  19       72.24       76.91      3.81 o
   4   2  19       14.96       16.58      2.46 o
   5   2  19       12.98       12.39      3.23 o
  -1   3  19      109.00      116.31      5.88 o
   0   3  19      131.09      135.22      4.65 o
   1   3  19      231.56      223.72      8.62 o
   2   3  19        1.05        2.88      1.95 o
   3   3  19       13.16       21.21      2.91 o
   4   3  19       48.23       41.11      3.58 o
   5   3  19       97.17      111.64      4.92 o
   6   3  19      110.53      113.60      8.38 o
   0   4  19      395.83      394.33      7.99 o
   1   4  19        4.02        2.29      2.14 o
   2   4  19        8.52       10.35      2.53 o
   3   4  19       11.97       15.55      2.58 o
   4   4  19       73.33       56.52      7.29 o
   5   4  19       56.14       50.35      3.19 o
   1   5  19      489.72      498.40     13.55 o
   2   5  19       20.02       17.96      2.63 o
   3   5  19        4.98        3.91      2.96 o
   4   5  19        5.51        4.75      2.96 o
   5   5  19        7.16        7.42      3.05 o
   0  -3  20        2.23        4.35      6.21 o
   1  -3  20      313.58      327.03      8.20 o
  -1  -2  20       34.31       20.98      3.21 o
   0  -2  20        7.68        8.62      2.69 o
   1  -2  20       55.86       55.40      3.64 o
   2  -2  20      362.43      346.44     10.08 o
   3  -2  20      433.09      476.85     16.30 o
  -1  -1  20       59.38       59.19      3.75 o
   0  -1  20      578.99      568.97     16.44 o
   1  -1  20       26.66       24.90      2.65 o
   2  -1  20       78.02       84.22      4.44 o
   3  -1  20      254.51      254.21      9.47 o
  -1   0  20      108.23      103.57      4.59 o
   0   0  20      201.44      217.91      5.97 o
   1   0  20      314.85      327.63     12.26 o
   2   0  20       84.86       86.25      6.83 o
   3   0  20       27.57       30.12      5.28 o
   4   0  20       58.96       55.45      5.59 o
  -1   1  20       25.33       31.97      5.90 o
   0   1  20      178.33      197.45      6.86 o
   1   1  20      231.75      238.78      7.35 o
   2   1  20       21.87       22.16      3.57 o
   3   1  20       63.82       83.11      6.36 o
   4   1  20       59.00       47.77      3.42 o
   0   2  20       27.41       29.13      4.55 o
   1   2  20       40.14       43.54      3.77 o
   2   2  20        3.07        2.87      2.00 o
   3   2  20        3.74        8.69      2.19 o
   4   2  20       11.84        8.47      2.32 o
   5   2  20       10.62       10.09      3.57 o
   0   3  20       10.07       17.07      7.76 o
   1   3  20      118.42      126.67      4.64 o
   2   3  20        3.21        1.97      1.95 o
   3   3  20       27.86       24.47      2.73 o
   4   3  20        7.44        5.25      2.46 o
   5   3  20       66.35       69.84      7.14 o
   2   4  20       14.46       17.50      2.91 o
   3   4  20        4.16        5.74      2.35 o
   4   4  20      277.12      308.60      7.83 o
   1  -1  21        2.79       11.79      7.14 o
   1   0  21      355.85      361.89     14.70 o
   2   0  21       18.22       18.92      3.40 o
   3   0  21        1.52        2.17      3.72 o
   1   1  21       98.99      113.53      5.57 o
   2   1  21        7.26        7.45      2.85 o
   3   1  21        1.84        3.00      2.61 o
   2   2  21      105.29      112.77      7.29 o
   3   2  21        7.16        9.20      2.37 o
 
